# Supplementary material for: Analysis of genetically determined gene expression suggests role of inflammatory processes in exfoliation syndrome
Source: BMC Genomics. 2023 Feb 16;24:75. doi: 10.1186/s12864-023-09179-7 (PMC9936777; doi:10.1186/s12864-023-09179-7)
Supplement: Supplementary file 1 — Additional file 1. [file 12864_2023_9179_MOESM1_ESM.zip]

Archive with 5 entries (5 files):
- Supplemental_figures_tables_combine.pdf
- Supplemental_Table_S10 PheWAS_final.xlsx
- Supplemental_Table_S7_PrediXcan_in_reduced_models.xlsx
- Supplemental_Table_S9 Enrichment analysis.xlsx
- Supplemental_Tables_S2-6_PrediXcan Results.xlsx
