# Supplementary material for: Analysis of genetically determined gene expression suggests role of inflammatory processes in exfoliation syndrome
Source: BMC Genomics. 2023 Feb 16;24:75. doi: 10.1186/s12864-023-09179-7 (PMC9936777; doi:10.1186/s12864-023-09179-7)
Supplement: Supplementary file 1 — Additional file 1. [file 12864_2023_9179_MOESM1_ESM.zip › Supplemental_Table_S10 PheWAS_final.xlsx]

## Sheet: Suppl. Table S10a
phenotype	description	group	beta	SE	OR	p	n_total	n_cases	n_controls
401.21	Hypertensive heart disease	circulatory system	0.0219123	0.00478272	1.02215	4.61533e-06	401958	9444	392514
703	Diseases of nail, NOS	dermatologic	0.0534234	0.00765784	1.05488	3.0303e-12	606217	987	605230
702	Degenerative skin conditions and other dermatoses	dermatologic	0.0223452	0.00396386	1.0226	1.72788e-08	585371	20262	565109
696.4	Psoriasis	dermatologic	0.0374005	0.00762234	1.03811	9.26203e-07	571822	3996	567826
696	Psoriasis and related disorders	dermatologic	0.0368688	0.00762177	1.03756	1.31612e-06	571908	4082	567826
702.1	Actinic keratosis	dermatologic	0.0220613	0.00456882	1.02231	1.37449e-06	594191	13417	580774
697	Sarcoidosis	dermatologic	0.0531577	0.0115619	1.0546	4.27246e-06	582772	922	581850
703.1	Ingrowing nail	dermatologic	0.041165	0.00897975	1.04202	4.55712e-06	606516	1286	605230
695.3	Rosacea	dermatologic	0.0375277	0.00821385	1.03824	4.90452e-06	584831	2981	581850
702.2	Seborrheic keratosis	dermatologic	0.0210696	0.00476442	1.02129	9.76622e-06	594642	13868	580774
272.11	Hypercholesterolemia	endocrine/metabolic	0.0253137	0.00334263	1.02564	3.64744e-14	499296	27924	471372
261	Vitamin deficiency	endocrine/metabolic	0.0260278	0.0041646	1.02637	4.11095e-10	577619	18374	559245
250.23	Type 2 diabetes with ophthalmic manifestations	endocrine/metabolic	0.04528	0.0076612	1.04632	3.41469e-09	521295	1729	519566
261.4	Vitamin D deficiency	endocrine/metabolic	0.0256114	0.00468047	1.02594	4.4506e-08	574258	15013	559245
272.13	Mixed hyperlipidemia	endocrine/metabolic	0.0173216	0.00346131	1.01747	5.60557e-07	512349	40977	471372
249	Secondary diabetes mellitus	endocrine/metabolic	0.0436955	0.01004	1.04466	1.34799e-05	520816	1250	519566
627.2	Symptomatic menopause	genitourinary	0.0289443	0.00578163	1.02937	5.54979e-07	585555	10594	574961
117.1	Histoplasmosis	infectious diseases	0.0669371	0.0116231	1.06923	8.4634e-09	590167	395	589772
110.11	Dermatophytosis of nail	infectious diseases	0.0306009	0.00588181	1.03107	1.96478e-07	594694	4922	589772
110.1	Dermatophytosis	infectious diseases	0.0285538	0.00587729	1.02897	1.18376e-06	595868	6096	589772
110	Dermatophytosis / Dermatomycosis	infectious diseases	0.0280997	0.00587638	1.0285	1.73728e-06	596192	6420	589772
809	Fracture of unspecified bones	injuries & poisonings	0.0498398	0.00350161	1.0511	5.68636e-46	563405	11875	551530
859	Complication due to other implant and internal device	injuries & poisonings	0.0628731	0.00570973	1.06489	3.36075e-28	586826	1593	585233
841	Sprains and strains of back and neck	injuries & poisonings	0.0483119	0.00762902	1.0495	2.40993e-10	582769	2396	580373
306	Other mental disorder	mental disorders	0.0587205	0.00355905	1.06048	3.73569e-61	509788	6940	502848
296.2	Depression	mental disorders	0.0221869	0.00435041	1.02243	3.3973e-07	533298	30450	502848
292.3	Memory loss	mental disorders	0.0256707	0.00532824	1.026	1.4511e-06	561598	6162	555436
296	Mood disorders	mental disorders	0.0203998	0.00434997	1.02061	2.73678e-06	539142	36294	502848
296.22	Major depressive disorder	mental disorders	0.0265706	0.00572564	1.02693	3.47346e-06	518224	15376	502848
745	Pain in joint	musculoskeletal	0.0210978	0.00316124	1.02132	2.4909e-11	558450	61691	496759
713.5	Arthropathy associated with neurological disorders	musculoskeletal	0.0564589	0.0115838	1.05808	1.09386e-06	568937	455	568482
722.1	Displacement of intervertebral disc	musculoskeletal	0.0341797	0.00715734	1.03477	1.79284e-06	544989	6227	538762
741.3	Difficulty in walking	musculoskeletal	0.0304146	0.00642741	1.03088	2.22307e-06	575464	3659	571805
716.9	Arthropathy NOS	musculoskeletal	0.0276134	0.00588739	1.028	2.72863e-06	574255	5773	568482
713	Arthropathy associated with other disorders classified elsewhere	musculoskeletal	0.0533298	0.0115664	1.05478	4.01201e-06	569081	599	568482
740.9	Osteoarthrosis NOS	musculoskeletal	0.0187452	0.00412435	1.01892	5.49367e-06	546874	20378	526496
716	Other arthropathies	musculoskeletal	0.0264287	0.00588566	1.02678	7.11071e-06	574745	6263	568482
741	Symptoms and disorders of the joints	musculoskeletal	0.02197	0.00499303	1.02221	1.08185e-05	586599	14794	571805
743.13	Other specified osteoporosis	musculoskeletal	0.0314942	0.00717423	1.032	1.13398e-05	578168	3361	574807
740.1	Osteoarthritis; localized	musculoskeletal	0.016613	0.00382369	1.01675	1.39427e-05	557734	31238	526496
740	Osteoarthrosis	musculoskeletal	0.0138258	0.00330846	1.01392	2.92884e-05	575326	48830	526496
196	Radiotherapy	neoplasms	0.0547083	0.00350112	1.05623	4.84743e-55	547090	7123	539967
197	Chemotherapy	neoplasms	0.0338507	0.00335788	1.03443	6.70575e-24	562179	22212	539967
224.1	Benign neoplasm of eye, uveal	neoplasms	0.0663209	0.0090682	1.06857	2.60134e-13	611483	398	611085
224	Benign neoplasm of eye	neoplasms	0.0607837	0.00903122	1.06267	1.69199e-11	611661	576	611085
208	Benign neoplasm of colon	neoplasms	0.0272049	0.00499728	1.02758	5.21112e-08	590554	10118	580436
173	Neoplasm of uncertain behavior of skin	neoplasms	0.0209497	0.00487186	1.02117	1.70684e-05	576258	14105	562153
327.41	Organic or persistent insomnia	neurological	0.0458651	0.00899084	1.04693	3.37299e-07	552358	1569	550789
351	Other peripheral nerve disorders	neurological	0.0251477	0.00546141	1.02547	4.13219e-06	592613	12691	579922
350.2	Abnormality of gait	neurological	0.0201786	0.00475792	1.02038	2.22467e-05	599031	11334	587697
353.1	Nerve plexus lesions	neurological	0.0591908	0.0141415	1.06098	2.84408e-05	580378	456	579922
496.3	Bronchiectasis	respiratory	0.0429852	0.00765543	1.04392	1.9657e-08	542659	1211	541448
512.8	Cough	respiratory	0.0211256	0.00382202	1.02135	3.25123e-08	493767	31063	462704
476	Allergic rhinitis	respiratory	0.0243571	0.00466156	1.02466	1.74076e-07	554478	23714	530764
512.2	Painful respiration	respiratory	0.0417581	0.00824188	1.04264	4.05029e-07	465202	2498	462704
379	Other disorders of eye	sense organs	0.0819803	0.00317905	1.08543	1.2182e-146	590465	5440	585025
370	Keratitis	sense organs	0.0975108	0.00380256	1.10242	5.00123e-145	582824	1639	581185
370.31	Keratoconjunctivitis sicca	sense organs	0.101328	0.00421034	1.10664	5.61197e-128	582089	904	581185
379.2	Disorders of vitreous body	sense organs	0.0804605	0.00334762	1.08379	1.19515e-127	589507	4482	585025
370.3	Keratoconjunctivitis	sense organs	0.0987344	0.00412543	1.10377	1.38459e-126	582265	1080	581185
366.2	Senile cataract	sense organs	0.100191	0.00433551	1.10538	3.7305e-118	607047	17905	589142
366	Cataract	sense organs	0.0986712	0.00431773	1.1037	1.37815e-115	609898	20756	589142
371.3	Inflammation of eyelids	sense organs	0.0874792	0.00396427	1.09142	6.57507e-108	583342	2157	581185
371.1	Uveitis, noninfectious or NOS	sense organs	0.111815	0.00517365	1.11831	1.3743e-103	581719	534	581185
371	Inflammation of the eye	sense organs	0.0671854	0.00334456	1.06949	9.40882e-90	589010	7825	581185
367	Disorders of refraction and accommodation; blindness and low vision	sense organs	0.0722196	0.00371189	1.07489	2.57661e-84	612291	6431	605860
379.5	Disorders of iris and ciliary body	sense organs	0.113992	0.00642139	1.12074	1.66537e-70	585239	214	585025
367.1	Myopia	sense organs	0.0717749	0.00544462	1.07441	1.10353e-39	609798	3938	605860
370.1	Corneal ulcer	sense organs	0.101614	0.00797043	1.10696	3.16149e-37	581500	315	581185
372	Disorders of conjunctiva	sense organs	0.0763927	0.00693586	1.07939	3.26539e-28	582150	965	581185
375.1	Dry eyes	sense organs	0.0457724	0.00427698	1.04684	9.95543e-27	597418	12393	585025
368	Visual disturbances	sense organs	0.0493373	0.00467374	1.05057	4.75141e-26	609993	5088	604905
374.1	Ectropion or entropion	sense organs	0.0714492	0.00701577	1.07406	2.33532e-24	581828	643	581185
368.4	Visual field defects	sense organs	0.0671419	0.00683027	1.06945	8.35847e-23	605746	841	604905
368.9	Subjective visual disturbances	sense organs	0.0666835	0.00721731	1.06896	2.47936e-20	605846	941	604905
374	Other disorders of eyelids	sense organs	0.0439723	0.00487157	1.04495	1.77541e-19	588290	7105	581185
367.9	Blindness and low vision	sense organs	0.0666517	0.00770973	1.06892	5.37391e-18	606730	870	605860
379.1	Scleritis and episcleritis	sense organs	0.0874971	0.0102505	1.09144	1.39038e-17	585501	476	585025
379.4	Anomalies of pupillary function	sense organs	0.0916822	0.0118023	1.09602	7.96172e-15	585252	227	585025
368.2	Diplopia and disorders of binocular vision	sense organs	0.0484207	0.00644835	1.04961	5.95768e-14	607278	2373	604905
369	Infection of the eye	sense organs	0.0422008	0.00773473	1.0431	4.86924e-08	585646	4461	581185
377	Disorders of optic nerve and visual pathways	sense organs	0.0622853	0.0116471	1.06427	8.90726e-08	586118	1093	585025
380.4	Impacted cerumen	sense organs	0.0288295	0.00566033	1.02925	3.51961e-07	607610	6044	601566
379.9	Pain, swelling or discharge of eye	sense organs	0.0693098	0.0142184	1.07177	1.09003e-06	585521	496	585025
378	Strabismus and other disorders of binocular eye movements	sense organs	0.0488326	0.0101208	1.05004	1.40033e-06	587073	2048	585025
374.3	Ptosis of eyelid	sense organs	0.0470188	0.0101105	1.04814	3.31175e-06	582623	1438	581185
377.3	Optic neuritis/neuropathy	sense organs	0.0644114	0.0141925	1.06653	5.66795e-06	585669	644	585025
375.2	Epiphora	sense organs	0.0629427	0.0142273	1.06497	9.68551e-06	585410	385	585025
389	Hearing loss	sense organs	0.019143	0.00436093	1.01933	1.13529e-05	600090	19250	580840
369.2	Eye infection, viral	sense organs	0.0602215	0.014182	1.06207	2.17303e-05	581746	561	581185
374.6	Dermatochalasis	sense organs	0.0309462	0.00729631	1.03143	2.22185e-05	586321	5136	581185
386.9	Dizziness and giddiness (Light-headedness and vertigo)	sense organs	0.0191333	0.00454201	1.01932	2.52549e-05	592851	17030	575821
760	Back pain	symptoms	0.024759	0.00339951	1.02507	3.26167e-13	579065	40105	538960
772.3	Muscle weakness	symptoms	0.0273095	0.00514315	1.02769	1.09703e-07	595771	7434	588337
798	Malaise and fatigue	symptoms	0.0155972	0.00338547	1.01572	4.0829e-06	572270	51342	520928
785	Abdominal pain	symptoms	0.0177788	0.0040738	1.01794	1.27606e-05	574891	39249	535642

## Sheet: Suppl. Table S10b
phenotype	snp	description	group	beta	SE	OR	p	type	n_total	n_cases	n_controls	bonferroni
512.9	PRS	Other dyspnea	respiratory	-0.0560414	0.0140723	0.9455	6.82246e-05	logistic	30283	7677	22606	FALSE
415	PRS	Pulmonary heart disease	circulatory system	-0.0811461	0.0209255	0.922059	0.000105383	logistic	41623	2603	39020	FALSE
503	PRS	Pulmonary congestion and hypostasis	respiratory	-0.0963352	0.0277903	0.90816	0.000527273	logistic	34966	1418	33548	FALSE
250.42	PRS	Other abnormal glucose	endocrine/metabolic	-0.0856246	0.0263433	0.917939	0.00115269	logistic	37569	1581	35988	FALSE
480.1	PRS	Bacterial pneumonia	respiratory	-0.0940348	0.0293433	0.910251	0.00135233	logistic	36761	1261	35500	FALSE
509	PRS	Respiratory failure, insufficiency, arrest	respiratory	-0.050523	0.0158344	0.950732	0.0014192	logistic	38560	5012	33548	FALSE
509.1	PRS	Respiratory failure	respiratory	-0.0577308	0.0183442	0.943904	0.00164906	logistic	37087	3539	33548	FALSE
701	PRS	Other hypertrophic and atrophic conditions of skin	dermatologic	-0.0731814	0.0235014	0.929432	0.00184617	logistic	44143	1985	42158	FALSE
530.11	PRS	GERD	digestive	-0.0373656	0.0120863	0.963324	0.00199102	logistic	38472	10065	28407	FALSE
530.1	PRS	Esophagitis, GERD and related diseases	digestive	-0.0366497	0.0118906	0.964014	0.0020544	logistic	38916	10509	28407	FALSE
519.1	PRS	Tracheostomy complications	respiratory	-0.286552	0.093995	0.750848	0.00229918	logistic	43193	108	43085	FALSE
512	PRS	Other symptoms of respiratory system	respiratory	-0.0330604	0.0108762	0.96748	0.00236817	logistic	39278	16672	22606	FALSE
530	PRS	Diseases of esophagus	digestive	-0.0348985	0.0116464	0.965703	0.00273087	logistic	39567	11160	28407	FALSE
270.3	PRS	Disorders of plasma protein metabolism	endocrine/metabolic	-0.126923	0.0428356	0.880801	0.0030463	logistic	45685	562	45123	FALSE
414	PRS	Other forms of chronic heart disease	circulatory system	-0.0722944	0.0244066	0.930257	0.00305558	logistic	36833	1996	34837	FALSE
415.2	PRS	Chronic pulmonary heart disease	circulatory system	-0.0770742	0.0261417	0.925821	0.00319498	logistic	40650	1630	39020	FALSE
592	PRS	Cystitis and urethritis	genitourinary	-0.0970514	0.0329726	0.907509	0.00324635	logistic	34912	992	33920	FALSE
508	PRS	Pulmonary collapse; interstitial and compensatory emphysema	respiratory	-0.0408477	0.014003	0.959975	0.00353351	logistic	40403	6855	33548	FALSE
401.1	PRS	Essential hypertension	circulatory system	-0.0342287	0.0119353	0.966351	0.00413266	logistic	44323	21032	23291	FALSE
250.4	PRS	Abnormal glucose	endocrine/metabolic	-0.0673883	0.0235911	0.934832	0.0042832	logistic	38003	2015	35988	FALSE
411	PRS	Ischemic Heart Disease	circulatory system	-0.0407188	0.0144436	0.960099	0.00481482	logistic	43453	8616	34837	FALSE
348	PRS	Other conditions of brain	neurological	-0.0664824	0.0240459	0.935679	0.00569564	logistic	38069	1900	36169	FALSE
270	PRS	Disorders of protein plasma/amino-acid transport and metabolism	endocrine/metabolic	-0.104272	0.0380919	0.90098	0.006193	logistic	45840	717	45123	FALSE
401	PRS	Hypertension	circulatory system	-0.0322503	0.0118693	0.968264	0.00658544	logistic	44594	21303	23291	FALSE
519.8	PRS	Other diseases of respiratory system, NEC	respiratory	-0.161824	0.0596791	0.850591	0.00669648	logistic	43370	285	43085	FALSE
532	PRS	Dysphagia	digestive	-0.0476289	0.0176066	0.953488	0.00682702	logistic	32338	3931	28407	FALSE
433.8	PRS	Late effects of cerebrovascular disease	circulatory system	-0.0966484	0.0357789	0.907875	0.00690752	logistic	40766	842	39924	FALSE
512.7	PRS	Shortness of breath	respiratory	-0.0358389	0.013294	0.964796	0.00702071	logistic	32375	9769	22606	FALSE
348.8	PRS	Encephalopathy, not elsewhere classified	neurological	-0.0827509	0.0308075	0.92058	0.00722999	logistic	37290	1121	36169	FALSE
743.1	PRS	Osteoporosis	musculoskeletal	-0.052498	0.0195693	0.948856	0.00730372	logistic	42276	3410	38866	FALSE
287	PRS	Purpura and other hemorrhagic conditions	hematopoietic	-0.0550709	0.0208352	0.946418	0.00821355	logistic	39728	2647	37081	FALSE
512.8	PRS	Cough	respiratory	-0.0349189	0.0132943	0.965684	0.00862386	logistic	31131	8525	22606	FALSE
300	PRS	Anxiety disorders	mental disorders	-0.0348191	0.0133378	0.96578	0.00903934	logistic	35208	7718	27490	FALSE
