# Supplementary material for: Analysis of genetically determined gene expression suggests role of inflammatory processes in exfoliation syndrome
Source: BMC Genomics. 2023 Feb 16;24:75. doi: 10.1186/s12864-023-09179-7 (PMC9936777; doi:10.1186/s12864-023-09179-7)
Supplement: Supplementary file 1 — Additional file 1. [file 12864_2023_9179_MOESM1_ESM.zip › Supplemental_Table_S7_PrediXcan_in_reduced_models.xlsx]

## Sheet: Suppl. S7a
Tissues	gene	pvalue	log10p	corr_LOXL1	corr_STOML1	r2_LOXL1	r2_STOML1
Adipose_Subcutaneous	ARID3B	0.0570053	-1.24408	0.0953593	0.0435722	0.206833	0.513042
	CSK	0.958761	-0.0182896	0.455762	0.369576
	CYP11A1	0.0495909	-1.3046	0.326155	0.0929957
	CYP1A1	0.323347	-0.490331	0.0375237	0.0633369
	HEXA	0.044943	-1.34734	0.434009	0.102671
	ISLR2	0.00225051	-2.64772	0.176603	0.150416
	MPI	0.61407	-0.211782	0.268711	0.422519
	SCAMP2	0.0729358	-1.13706	0.0550765	0.297161
Adipose_Visceral_Omentum	INSYN1	0.123149	-0.90957	0.515306	0.239288	0.667895	0.107764
	CPLX3	0.0425839	-1.37076	-0.00404083	-0.0200595
	CYP11A1	0.0661418	-1.17952	0.338654	0.177127
	CYP1A1	1.81e-33	-32.7423	0.120733	0.10145
	CYP1A2	2.55e-82	-81.5935	-0.133215	0.125235
	ISLR2	0.00806118	-2.0936	0.344358	0.160752
	MPI	0.777191	-0.109472	0.360934	0.33592
	SEMA7A	0.18783	-0.726236	0.0869871	-0.000184399
Artery_Aorta	INSYN1	0.138992	-0.857009	0.0897793	-0.0307896	0.217126	0.0612003
	CSK	0.722251	-0.141312	0.161263	0.243584
	CYP1A1	0.235983	-0.62712	-0.0637847	-0.0340653
	HEXA	0.431393	-0.365126	-0.0686928	-0.0448816
	ISLR2	1.5e-53	-52.8239	-0.0995328	0.0618269
	MPI	0.718294	-0.143698	-0.231614	0.228656
	UBL7	5.56e-05	-4.25493	-0.0420758	0.137557
Artery_Tibial	ADPGK	0.160774	-0.793784	-0.102699	0.0885706	0.078217	0.292514
	ARID3B	0.0408709	-1.38859	-0.0955664	-0.103174
	INSYN1	7.25e-11	-10.1397	0.0449927	0.0682467
	ISLR	0.14077	-0.851489	0.548948	0.265991
	MPI	0.179427	-0.746112	-0.0566977	0.428645
	UBL7	0.000159224	-3.79799	-0.0334988	0.0167047
Brain_Cerebellum	CLK3	0.0638182	-1.19506	-0.0587511	0.603618	-0.984682	0.856418
	ISLR	5.18e-12	-11.2857	0.783435	-0.0497838
	MPI	0.677574	-0.169043	0.0082518	0.851976
	NPTN	0.230996	-0.636395	-0.0983497	0.475798
	SCAMP2	7.39e-05	-4.13136	0.288541	0.256751
	SEMA7A	0.299718	-0.523287	-0.0708006	0.383336
Brain_Cortex	INSYN1	0.281124	-0.551101	-0.01668	0.808902	-0.973259	0.890603
	CD276	0.000125908	-3.89995	0.204388	0.690194
	CYP1A1	0.769705	-0.113676	0.00595836	0.455938
	MPI	0.971796	-0.0124247	0.00535669	0.846655
	STRA6	1.56e-22	-21.8069	0.529555	-0.0182567
Brain_Substantia_nigra	CLK3	0.932565	-0.030321	0.153881	0.518421	-0.327414	-0.404644
	COX5A	6.29e-10	-9.20135	0.285318	0.85509
	CSK	0.332531	-0.478168	0.313725	0.730629
	HEXA	0.242711	-0.61491	0.284658	0.646762
	MPI	0.602424	-0.220098	0.231786	0.935395
Breast_Mammary_Tissue	CYP1A1	0.000537227	-3.26984	0.0431595	0.00928601	0.794804	0.445528
	HEXA	0.389305	-0.40971	0.381515	-0.00115902
	ISLR2	0.140345	-0.852803	0.112976	0.0339152
	MPI	0.956968	-0.0191024	0.302428	0.259194
	PARP6	0.0370025	-1.43177	0.216258	-0.147345
Colon_Transverse	ADPGK	0.114553	-0.940994	0.374553	0.346978	-0.0694176	-0.0949648
	ARID3B	5.18e-05	-4.28567	-0.178084	-0.311823
	COX5A	0.000318642	-3.4967	-0.565936	-0.582076
	LMAN1L	2.18e-24	-23.6615	0.0613776	0.0694573
	UBL7	8.39e-08	-7.07624	0.501568	0.718097
Esophagus_Mucosa	ADPGK	0.906445	-0.0426584	0.457156	0.686446	0.0658083	0.378782
	INSYN1	3.12e-17	-16.5058	-0.0109176	-0.122417
	CPLX3	0.910411	-0.0407623	-0.0510293	0.018814
	ISLR2	0.000246217	-3.60868	0.509977	0.21136
	LMAN1L	0.0028489	-2.54532	-0.0625875	-0.0591636
	MPI	0.68499	-0.164316	-0.077213	0.179233
	NPTN	0.737322	-0.132343	0.182126	-0.00123314
	PARP6	0.691562	-0.160169	0.26586	0.441324
	SCAMP2	0.872042	-0.0594627	-0.313414	-0.116059
Esophagus_Muscularis	ARID3B	0.679329	-0.16792	0.206213	0.264586	0.249731	-0.00924975
	CYP1A1	0.177539	-0.750707	0.0432308	0.00344169
	HEXA	4.3e-06	-5.36653	0.136077	0.170963
	MPI	0.255016	-0.593432	0.135278	0.646892
	NEO1	7.2e-05	-4.14267	0.00469822	0.138946
	PARP6	0.0768933	-1.11411	-0.110728	0.165019
	SCAMP2	0.980285	-0.00864754	-0.303238	-0.0170618
	STRA6	8.12e-16	-15.0904	0.278188	0.0716758
	UBL7	8.93e-132	-131.049	-0.121813	0.201279
Lung	ADPGK	0.416567	-0.380315	0.118341	0.316916	-0.315352	0.352548
	INSYN1	0.129321	-0.88833	0.493639	-0.0055725
	CSK	0.274035	-0.562194	0.246935	0.417894
	CYP11A1	0.669272	-0.174397	0.153548	-0.105078
	ISLR2	0.00309851	-2.50885	0.210173	0.0280815
	MPI	0.286747	-0.542501	0.144544	0.671793
	PARP6	0.106098	-0.974293	0.0345462	0.237614
	SCAMP2	0.635293	-0.197026	-0.300902	0.493908
Muscle_Skeletal	CYP11A1	0.0138972	-1.85707	0.146785	0.105642	0.357371	0.535443
	CYP1A1	3.86e-07	-6.41341	0.0283297	-0.112857
	HEXA	4.86e-05	-4.31336	0.294589	0.442469
	UBL7	0.413768	-0.383243	0.180245	0.371002
Nerve_Tibial	ARID3B	0.727648	-0.138079	0.228816	0.00402188	0.178662	0.0830697
	INSYN1	0.272605	-0.564466	0.358502	0.0250196
	CYP11A1	0.359066	-0.444826	0.378221	0.180392
	HEXA	0.750287	-0.124772	0.298876	0.00772423
	ISLR	0.240754	-0.618426	0.680865	0.23717
	MPI	0.421285	-0.375423	-0.0436225	0.399605
	NEO1	0.10228	-0.990208	0.312147	-0.0630027
	PARP6	0.213036	-0.671547	-0.000959322	0.0287016
	SEMA7A	0.413768	-0.383243	0.0152269	0.36469
	UBL7	0.0874735	-1.05812	-0.174834	0.208255
Skin_Sun_Exposed_Lower_leg	ARID3B	0.0241774	-1.61659	0.0757568	-0.0263887	0.315107	0.275082
	INSYN1	0.333004	-0.47755	-0.214709	-0.197792
	CSK	7.79e-26	-25.1085	-0.150376	-0.0504479
	CYP1A2	0.0179886	-1.745	-0.029204	-0.0428043
	HEXA	0.00865379	-2.06279	0.416693	0.204975
	ISLR	0.0544872	-1.26371	0.734971	0.348642
	ISLR2	0.96071	-0.0174075	0.530012	0.233217
	MPI	0.641899	-0.192533	0.191507	0.523672
	SCAMP2	0.436801	-0.359717	-0.198995	-0.00602716
Testis	ARID3B	6.22e-57	-56.2062	0.284368	0.462239	-0.454585	-0.36612
	CPLX3	0.0516232	-1.28715	0.440926	0.54869
	HEXA	0.311263	-0.506872	-0.419697	-0.178944
	MPI	5.02e-19	-18.2993	0.529437	0.47618
	NEO1	0.0657533	-1.18208	-0.454422	-0.119057
	SCAMP2	0.847982	-0.0716133	0.0825774	0.27829
	TBC1D21	7.6e-30	-29.1192	0.361142	0.0774395
Thyroid	ADPGK	0.0824317	-1.08391	0.183355	-0.0332955	-0.753387	-0.243529
	ARID3B	0.672768	-0.172134	0.115176	-0.12323
	INSYN1	1.8e-05	-4.74473	0.431751	0.200162
	CD276	1.41e-22	-21.8508	0.587626	0.29902
	CSK	0.624264	-0.204632	0.229947	0.0661055
	CYP11A1	0.893478	-0.0489162	0.0861722	0.0558277
	HEXA	0.402039	-0.395732	0.102819	0.0986861
	ISLR2	2.61e-06	-5.58336	0.376684	0.0276281
	MPI	0.301431	-0.520812	0.0429935	0.570252
	PARP6	0.143183	-0.84411	0.0375094	0.0241972
	SCAMP2	0.317271	-0.498569	-0.100635	0.389905
	STRA6	0.0737735	-1.1321	0.354608	-0.013778

## Sheet: Suppl. S7b
			Full Model										Model without Coding and variants in LD (r2>0.1)
GWAS	Tissues	gene_name	zscore	effect_size	pvalue	var_g	pred_perf_r2	pred_perf_pval	n_snps_used	n_snps_in_cov	n_snps_in_model		zscore	effect_size	pvalue	var_g	pred_perf_r2	pred_perf_pval	n_snps_used	n_snps_in_cov	n_snps_in_model	rs1048661	rs3825942	A_B
Global	Heart_Left_Ventricle	MPI	15.8629	3.43509	1.14461e-56	0.00641905	0.0407825	0.00226541	8	37	37		1.03713	0.226259	0.299673	0.003799	0.0407825	0.00226541	7	33	37		X	X
Global	Testis	TBC1D21	11.3478	1.18851	7.60324e-30	0.0334194	0.164202	2.45148e-09	8	32	32		1.19949	0.136144	0.230336	0.0137829	0.164202	2.45148e-09	6	26	32	Y	X
Europeans	Adipose_Subcutaneous	SCAMP2	10.3768	1.85531	3.16355e-25	0.0562151	0.0529263	3.31998e-05	29	31	31		0.547592	0.109099	0.583972	0.0392754	0.0529263	3.31998e-05	23	25	31	X	X	X
Global	Colon_Transverse	LMAN1L	-10.1906	-3.16857	2.18407e-24	0.00543663	0.0420934	0.00356248	7	38	38		1.24506	0.198784	0.21311	0.00442481	0.0420934	0.00356248	6	36	38	X	X	X		WS	Weakened below genome-wide significance threshold
Global	Brain_Frontal_Cortex_BA9	CD276	10.02	3.04137	1.24556e-23	0.0112483	0.121692	0.000392665	10	50	50		2.06313	0.405865	0.0390999	0.00893051	0.121692	0.000392665	8	41	50	X	X	X
Global	Testis	MPI	8.91184	0.519684	5.01905e-19	0.0552789	0.124938	4.86663e-07	12	52	52		2.71629	0.0250068	0.00660187	0.0560268	0.124938	4.86663e-07	11	49	52	X	X	X	TBC1D21 (Testis)
Europeans	Muscle_Skeletal	STOML1	8.75611	1.91256	2.02099e-18	0.0277915	0.039711	3.88668e-05	14	14	14		1.57992	0.40765	0.114124	0.0154042	0.039711	3.88668e-05	12	12	14	Y	X	Y
Global	Muscle_Skeletal	LOXL1	8.65835	7.65938	4.78626e-18	0.000587785	0.0152165	0.0118083	4	24	24		-0.811829	-0.906497	0.41689	0.000453738	0.0152165	0.0118083	3	23	24		X
Europeans	Heart_Left_Ventricle	MPI	8.34514	1.24978	7.11289e-17	0.0645068	0.0407825	0.00226541	33	37	37		0.426647	0.0791514	0.669636	0.0372918	0.0407825	0.00226541	29	33	37	X	X	X
Europeans	Brain_Hippocampus	LOXL1	-8.17969	-3.65513	2.84581e-16	0.0419822	0.0787314	0.00547643	26	26	26		-4.34391	-2.55635	1.39967e-05	0.0249184	0.0787314	0.00547643	22	22	26	X	X	X
Europeans	Esophagus_Muscularis	CYP1A1	-6.4809	-0.949904	9.11776e-11	0.0645743	0.0147315	0.0409763	44	47	47		-0.234738	-0.0422713	0.814412	0.043895	0.0147315	0.0409763	41	44	47	X	X	X
Europeans	Colon_Transverse	LMAN1L	-6.20103	-1.39763	5.60944e-10	0.0412846	0.0420934	0.00356248	32	38	38		-0.903857	-0.169028	0.366071	0.0375728	0.0420934	0.00356248	30	36	38	X	X	X		R	reversed
Global	Brain_Substantia_nigra	COX5A	6.18297	0.477055	6.2907e-10	0.073077	0.0891818	0.0162839	18	111	111		2.54143	0.190778	0.01104	0.0701366	0.0891818	0.0162839	16	104	111	X	X	X		Y	Similar but not to genome-wide significance level
Europeans	Testis	MPI	5.8044	0.485845	6.45978e-09	0.19712	0.124938	4.86663e-07	46	52	52		3.291	0.272988	0.000998317	0.199428	0.124938	4.86663e-07	43	49	52	X	X	X	C15orf59 (Heart_Atrial_Appendage)
Europeans	Brain_Cerebellum	ISLR	5.5068	0.791321	3.65416e-08	0.0770519	0.0388537	0.0255503	37	38	38		3.42923	0.474873	0.000605307	0.0731857	0.0388537	0.0255503	34	35	38	X	X	X
Global	Cells_Transformed_fibroblasts	LOXL1	-20.5541	-8.30494	7.06678e-94	0.0142346	0.208038	1.94583e-14	3	10	10		-15.8746	-15.325	9.50588e-57	0.00487518	0.208038	1.94583e-14	1	2	10	X	X	X		Z	Similar but to genome-wide significance level
Europeans	Pituitary	LOXL1	-19.649	-3.02527	5.89533e-86	0.141168	0.223028	3.95104e-09	16	16	16		-14.0775	-8.05845	5.22025e-45	0.0192133	0.223028	3.95104e-09	11	11	16	X	X	X
Global	Brain_Hippocampus	LOXL1	-17.9791	-20.2732	2.8413e-72	0.00299819	0.0787314	0.00547643	5	26	26		-15.5835	-25.4456	9.42128e-55	0.00198643	0.0787314	0.00547643	4	22	26	X	X	X		X	similar
Global	Artery_Tibial	LOXL1	-15.7683	-8.10003	5.14347e-56	0.00493396	0.0690632	1.6812e-06	3	31	31		-11.086	-7.14298	1.4672e-28	0.00363045	0.0690632	1.6812e-06	2	23	31	X	X	X
Europeans	Brain_Anterior_cingulate_cortex_BA24	ISLR	14.6984	22.3824	6.60229e-49	0.0023169	0.070096	0.00510649	11	12	12		13.6082	37.444	3.58016e-42	0.000799923	0.070096	0.00510649	3	4	12	X	R	R
Global	Spleen	SEMA7A	-11.0463	-1.79473	2.28536e-28	0.0120598	0.123209	0.00015294	11	73	73		-5.2904	-0.848668	1.22047e-07	0.0108211	0.123209	0.00015294	10	70	73		X		European (rs1048661)
Europeans	Heart_Atrial_Appendage	C15orf59	-8.13251	-1.25713	4.20499e-16	0.0632089	0.0666224	7.72154e-05	25	27	27		-7.45054	-1.45346	9.29566e-14	0.0372273	0.0666224	7.72154e-05	19	21	27		X	X
Europeans	Heart_Left_Ventricle	STOML1	7.2562	0.921654	3.98119e-13	0.0741526	0.12007	8.30903e-08	20	21	21		5.71716	0.735946	1.08319e-08	0.0676999	0.12007	8.30903e-08	18	19	21	X	X	X
Europeans	Heart_Atrial_Appendage	STOML1	6.26528	0.852611	3.72161e-10	0.068297	0.117215	7.71083e-08	11	11	11		5.24933	0.693286	1.52653e-07	0.0667739	0.117215	7.71083e-08	10	10	11	X		X
Europeans	Lung	LOXL1	-6.13067	-3.5775	8.75076e-10	0.0188591	0.0130421	0.039062	19	19	19		-5.27442	-3.08803	1.33178e-07	0.0120924	0.0130421	0.039062	14	14	19	X	Z	Z
Europeans	Colon_Transverse	STOML1	5.83013	0.759591	5.53836e-09	0.0739012	0.0962748	6.41964e-06	15	16	16		5.7402	0.749628	9.45639e-09	0.0735193	0.0962748	6.41964e-06	14	15	16		X			U	Strengthened signal
Global	Vagina	STOML1	5.74116	0.686983	9.40315e-09	0.0134916	0.151577	0.000265089	5	26	26		5.3878	0.637424	7.13236e-08	0.0136219	0.151577	0.000265089	4	20	26	X
Europeans	Brain_Frontal_Cortex_BA9	CD276	4.66145	0.716446	3.13989e-06	0.196861	0.121692	0.000392665	49	50	50		2.92914	0.274808	0.00339903	0.170426	0.121692	0.000392665	40	41	50	X	X	X
Europeans	Nerve_Tibial	STOML1	4.5996	0.434689	4.23301e-06	0.129575	0.142796	8.14624e-12	41	43	43		4.24096	0.39888	2.22565e-05	0.12536	0.142796	8.14624e-12	39	41	43	X
Europeans	Thyroid	CD276	-4.31926	-1.63472	1.56553e-05	0.00952722	0.0152758	0.0233401	20	22	22		4.26504	2.83659	1.99864e-05	0.00418933	0.0152758	0.0233401	15	17	22	X	X	X
Global	Thyroid	C15orf59	-4.28799	-1.22589	1.80299e-05	0.00237273	0.173762	1.40016e-16	2	8	8		-3.6768	-1.27287	0.000236176	0.00193622	0.173762	1.40016e-16	1	3	8	X
Europeans	Brain_Cortex	C15orf59	-4.2021	-0.392015	2.64449e-05	0.15137	0.159274	8.5118e-06	37	38	38		-1.17172	-0.139909	0.24131	0.0831117	0.159274	8.5118e-06	31	32	38	X	X	X
Europeans	Brain_Anterior_cingulate_cortex_BA24	STRA6	-3.91724	-0.4956	8.9568e-05	0.0856404	0.0827104	0.00475296	45	46	46		-3.77359	-0.51527	0.000160913	0.0761368	0.0827104	0.00475296	43	44	46	X
Europeans	Artery_Aorta	LOXL1	0.298081	-1.19965	0.765641	0.031256	0.0993639	1.10135e-06	14	14	14		-9.70086	-23.0475	2.98963e-22	0.000565473	0.0993639	1.10135e-06	5	5	14	X	Y	Z
Global	Adipose_Visceral_Omentum	INSYN1	-1.54169	0.0654868	0.123149	0.00821308	0.0180437	0.0289773	9	47	47		-6.27953	-0.932405	3.39608e-10	0.00767637	0.0180437	0.0289773	8	43	47	X
Global	Esophagus_Muscularis	CYP1A1	1.34837	-0.184653	0.177539	0.0136953	0.0147315	0.0409763	14	47	47		5.74491	0.657363	9.19716e-09	0.010006	0.0147315	0.0409763	12	44	47	X	X	X
Europeans	Whole_Blood	NPTN	-3.23722	-1.15106	0.00120702	0.018422	0.0135883	0.0406213	18	20	20		-5.69506	-2.15522	1.23332e-08	0.0141987	0.0135883	0.0406213	14	16	20	X	R	R
Global	Thyroid	CD276	9.7774	38.1482	1.40782e-22	0.000105362	0.0152758	0.0233401	3	22	22		14.6013	252.32	2.75613e-48	1.22722e-05	0.0152758	0.0233401	2	17	22	X	X	X
Global	Brain_Hippocampus	ARID3B	-9.88953	-3.60986	4.62198e-23	0.00106552	0.0508421	0.0333874	5	35	35		-14.0058	-9.69268	1.43569e-44	0.000338944	0.0508421	0.0333874	4	29	35	X
Europeans	Cells_Transformed_fibroblasts	LOXL1	-10.1155	-2.91266	4.7179e-24	0.101089	0.208038	1.94583e-14	10	10	10		-13.1601	-13.9837	1.48834e-39	0.00636895	0.208038	1.94583e-14	2	2	10	X	R	R
Global	Artery_Tibial	C15orf59	6.51544	0.856762	7.24774e-11	0.0100942	0.0896221	1.1261e-08	4	17	17		10.7619	6.36175	5.21049e-27	0.000552586	0.0896221	1.1261e-08	2	14	17	X
Europeans	Artery_Tibial	LOXL1	-0.99055	-0.99681	0.321906	0.0522492	0.0690632	1.6812e-06	28	31	31		-4.77294	-1.84686	1.81554e-06	0.0188815	0.0690632	1.6812e-06	20	23	31	X	X	X
Global	Esophagus_Mucosa	LMAN1L	2.98359	-0.0801246	0.0028489	0.00894282	0.183882	2.82522e-15	7	29	29		4.45877	0.41545	8.24323e-06	0.00891816	0.183882	2.82522e-15	6	26	29	X	X	X
Europeans	Muscle_Skeletal	LOXL1	4.79851	1.30829	1.5985e-06	0.0233227	0.0152165	0.0118083	22	24	24		4.3392	1.2202	1.43004e-05	0.0216752	0.0152165	0.0118083	21	23	24
Global	Heart_Left_Ventricle	STOML1	3.16972	0.327557	0.00152585	0.0162291	0.12007	8.30903e-08	6	21	21		3.92869	0.443989	8.54101e-05	0.0154527	0.12007	8.30903e-08	5	19	21	X	X	X
Global	Esophagus_Muscularis	UBL7	24.4266	87.862	8.92751e-132	1.91624e-05	0.0578423	4.03815e-05	1	5	5		24.4266	87.862	8.92751e-132	1.91624e-05	0.0578423	4.03815e-05	1	5	5	NA	NA	NA
Global	Artery_Aorta	LOXL1	-23.9675	-21.7524	6.07272e-127	0.000596198	0.0993639	1.10135e-06	4	14	14		-24.1089	-22.4996	2.01778e-128	0.000567712	0.0993639	1.10135e-06	3	5	14	U	U	U
Global	Whole_Blood	NPTN	-20.8623	-5.41674	1.17969e-96	0.00428594	0.0135883	0.0406213	4	20	20		-22.1022	-6.79672	3.00752e-108	0.00306509	0.0135883	0.0406213	3	16	20	U	NA	NA
Global	Adipose_Visceral_Omentum	CYP1A2	19.2192	5.20555	2.55476e-82	0.00294502	0.021083	0.0181318	3	9	9		19.2192	5.20555	2.55476e-82	0.00294502	0.021083	0.0181318	3	7	9	NA	NA	NA
Global	Colon_Sigmoid	CPLX3	16.0829	2.02031	3.36337e-58	0.00430674	0.110112	4.36685e-06	6	51	51		16.0829	2.02031	3.36337e-58	0.00430674	0.110112	4.36685e-06	6	51	51	NA	NA	NA
Global	Lung	LOXL1	-16.0044	-44.9754	1.19012e-57	0.000403938	0.0130421	0.039062	2	19	19		-15.8746	-65.3173	9.50588e-57	0.000261579	0.0130421	0.039062	1	14	19	NA	NA	NA
Global	Brain_Anterior_cingulate_cortex_BA24	ISLR	16.0043	100.082	1.19229e-57	0.000116108	0.070096	0.00510649	2	12	12		15.8746	99.9002	9.50588e-57	0.000116187	0.070096	0.00510649	1	4	12	NA	NA	NA
Global	Testis	ARID3B	15.9011	6.78384	6.22276e-57	0.00135529	0.0374253	0.00894068	1	24	24		15.9011	6.78384	6.22276e-57	0.00135529	0.0374253	0.00894068	1	24	24	NA	NA	NA
Global	Pituitary	LOXL1	-15.8735	-22.3499	9.67486e-57	0.00246093	0.223028	3.95104e-09	2	16	16		-15.8735	-22.3499	9.67486e-57	0.00246093	0.223028	3.95104e-09	2	11	16	NA	NA	NA
Global	Artery_Aorta	ISLR2	15.4057	30.3327	1.49851e-53	5.1791e-05	0.0173096	0.0479414	2	33	33		15.4057	30.3327	1.49851e-53	5.1791e-05	0.0173096	0.0479414	2	29	33	NA	NA	NA
Global	Cells_Transformed_fibroblasts	STOML1	15.3599	7.7827	3.04143e-53	0.000858602	0.0491626	0.000355613	2	9	9		15.3599	7.7827	3.04143e-53	0.000858602	0.0491626	0.000355613	2	9	9	NA	NA	NA
Global	Adrenal_Gland	STOML1	-13.7876	-2.46131	3.02656e-43	0.0025506	0.0585269	0.00288769	1	16	16		-13.7876	-2.46131	3.02656e-43	0.0025506	0.0585269	0.00288769	1	16	16	NA	NA	NA
Global	Thyroid	STOML1	12.4467	13.4553	1.45837e-35	6.07416e-05	0.126063	1.36336e-11	3	15	15		12.4467	13.4553	1.45837e-35	6.07416e-05	0.126063	1.36336e-11	3	15	15	NA	NA	NA
Global	Adipose_Visceral_Omentum	CYP1A1	12.0558	3.28546	1.80684e-33	0.00250825	0.0340935	0.00246302	5	15	15		12.0558	3.28546	1.80684e-33	0.00250825	0.0340935	0.00246302	5	15	15	NA	NA	NA
Global	Brain_Cerebellar_Hemisphere	STOML1	11.6713	1.3691	1.78587e-31	0.0125996	0.106762	0.000533144	6	21	21		11.6713	1.3691	1.78587e-31	0.0125996	0.106762	0.000533144	6	21	21	NA	NA	NA
Global	Skin_Sun_Exposed_Lower_leg	CSK	10.5098	1.23594	7.78702e-26	0.0057243	0.0244541	0.0030199	7	44	44		10.5098	1.23594	7.78702e-26	0.0057243	0.0244541	0.0030199	7	44	44	NA	NA	NA
Global	Whole_Blood	STOML1	10.423	0.646358	1.94785e-25	0.0548841	0.0834579	1.68508e-07	14	60	60		10.423	0.646358	1.94785e-25	0.0548841	0.0834579	1.68508e-07	14	59	60	NA	NA	NA
Global	Skin_Sun_Exposed_Lower_leg	STOML1	9.93819	1.04192	2.83928e-23	0.0202321	0.0904544	8.33112e-09	3	16	16		9.93819	1.04192	2.83928e-23	0.0202321	0.0904544	8.33112e-09	3	16	16	NA	NA	NA
Global	Brain_Cortex	STRA6	9.76707	0.723011	1.55903e-22	0.0440423	0.103264	0.000559835	11	52	52		9.76707	0.723011	1.55903e-22	0.0440423	0.103264	0.000559835	11	50	52	NA	NA	NA
Global	Brain_Frontal_Cortex_BA9	NEO1	8.58773	1.45002	8.87013e-18	0.00676911	0.0635529	0.0102714	7	62	62		8.58773	1.45002	8.87013e-18	0.00676911	0.0635529	0.0102714	7	61	62	NA	NA	NA
Global	Esophagus_Mucosa	C15orf59	-8.44205	-1.08841	3.11818e-17	0.035049	0.242029	2.94751e-20	6	36	36		-8.44205	-1.08841	3.11818e-17	0.035049	0.242029	2.94751e-20	6	36	36	NA	NA	NA
Global	Esophagus_Muscularis	STRA6	8.05245	2.49336	8.11504e-16	0.00248295	0.0224192	0.012084	3	12	12		8.05245	2.49336	8.11504e-16	0.00248295	0.0224192	0.012084	3	12	12	NA	NA	NA
Global	Minor_Salivary_Gland	STOML1	7.94968	8.01756	1.87e-15	0.0002555	0.143645	0.000761955	1	5	5		7.94968	8.01756	1.87e-15	0.0002555	0.143645	0.000761955	1	5	5	NA	NA	NA
Europeans	Whole_Blood	STOML1	7.69989	0.909875	1.36188e-14	0.092614	0.0834579	1.68508e-07	57	60	60		7.61022	0.903227	2.73631e-14	0.0917883	0.0834579	1.68508e-07	56	59	60	NA	WS	WS
Global	Vagina	SEMA7A	7.37734	0.756513	1.61485e-13	0.0138323	0.0832601	0.0082508	4	7	7		7.37734	0.756513	1.61485e-13	0.0138323	0.0832601	0.0082508	4	7	7	NA	NA	NA
Global	Skin_Not_Sun_Exposed_Suprapubic	STOML1	7.12075	0.704775	1.07342e-12	0.0231828	0.0879782	3.38038e-07	1	14	14		7.12075	0.704775	1.07342e-12	0.0231828	0.0879782	3.38038e-07	1	14	14	NA	NA	NA
Global	Brain_Cerebellum	STOML1	7.04194	0.492208	1.89579e-12	0.0409204	0.158353	1.50281e-06	5	41	41		7.04194	0.492208	1.89579e-12	0.0409204	0.158353	1.50281e-06	5	41	41	NA	NA	NA
Global	Brain_Cerebellum	ISLR	6.90066	0.964964	5.17609e-12	0.014165	0.0388537	0.0255503	8	38	38		6.90066	0.964964	5.17609e-12	0.014165	0.0388537	0.0255503	8	35	38	NA	NA	NA
Global	Colon_Sigmoid	CYP1A1	6.79984	1.40451	1.04736e-11	0.00192893	0.0329351	0.0159178	2	11	11		6.79984	1.40451	1.04736e-11	0.00192893	0.0329351	0.0159178	2	11	11	NA	NA	NA
Europeans	Brain_Cerebellum	STOML1	6.7499	0.590724	1.47946e-11	0.1491	0.158353	1.50281e-06	39	41	41		6.7499	0.590724	1.47946e-11	0.1491	0.158353	1.50281e-06	39	41	41	NA	NA	NA
Europeans	Brain_Cerebellar_Hemisphere	STOML1	6.6199	0.912928	3.59451e-11	0.0592078	0.106762	0.000533144	21	21	21		6.6199	0.912928	3.59451e-11	0.0592078	0.106762	0.000533144	21	21	21	NA	NA	NA
Europeans	Cells_Transformed_fibroblasts	STOML1	6.60441	1.77194	3.99096e-11	0.0169421	0.0491626	0.000355613	9	9	9		6.60441	1.77194	3.99096e-11	0.0169421	0.0491626	0.000355613	9	9	9	NA	NA	NA
Europeans	Skin_Sun_Exposed_Lower_leg	STOML1	6.57538	1.0192	4.85284e-11	0.0541649	0.0904544	8.33112e-09	16	16	16		6.57538	1.0192	4.85284e-11	0.0541649	0.0904544	8.33112e-09	16	16	16	NA	NA	NA
Global	Skin_Not_Sun_Exposed_Suprapubic	CLK3	-6.55037	-0.882952	5.73952e-11	0.00826382	0.0501447	0.000173038	5	30	30		-6.55037	-0.882952	5.73952e-11	0.00826382	0.0501447	0.000173038	5	29	30	NA	NA	NA
Europeans	Esophagus_Mucosa	C15orf59	-6.485	-0.73837	8.87327e-11	0.161572	0.242029	2.94751e-20	36	36	36		-6.485	-0.73837	8.87327e-11	0.161572	0.242029	2.94751e-20	36	36	36	NA	NA	U
Global	Artery_Aorta	STOML1	6.43496	0.621397	1.23509e-10	0.0219703	0.209732	1.44071e-13	6	26	26		6.43496	0.621397	1.23509e-10	0.0219703	0.209732	1.44071e-13	6	26	26	NA	NA	NA
Global	Cells_Transformed_fibroblasts	CYP1A1	-6.36582	-6.97562	1.94252e-10	0.000242784	0.0623577	5.62125e-05	2	44	44		-6.36582	-6.97562	1.94252e-10	0.000242784	0.0623577	5.62125e-05	2	44	44	NA	NA	NA
Europeans	Skin_Not_Sun_Exposed_Suprapubic	STOML1	6.31583	0.929155	2.68709e-10	0.0591274	0.0879782	3.38038e-07	13	14	14		6.31583	0.929155	2.68709e-10	0.0591274	0.0879782	3.38038e-07	13	14	14	NA	NA	NA
Global	Pancreas	STOML1	6.28014	1.17922	3.38264e-10	0.00657251	0.0251001	0.0400304	3	5	5		6.28014	1.17922	3.38264e-10	0.00657251	0.0251001	0.0400304	3	5	5	NA	NA	NA
Global	Small_Intestine_Terminal_Ileum	STOML1	6.20904	0.459904	5.33094e-10	0.0444383	0.254261	2.97221e-08	4	15	15		6.20904	0.459904	5.33094e-10	0.0444383	0.254261	2.97221e-08	4	15	15	NA	NA	NA
Global	Cells_Transformed_fibroblasts	PML	-6.19925	-1.28402	5.67324e-10	0.00293742	0.0954221	4.64982e-07	6	50	50		-6.19925	-1.28402	5.67324e-10	0.00293742	0.0954221	4.64982e-07	6	50	50	NA	NA	NA
Global	Stomach	CSK	6.1549	10.9916	7.51258e-10	7.30677e-05	0.0289956	0.0182477	2	8	8		6.1549	10.9916	7.51258e-10	7.30677e-05	0.0289956	0.0182477	2	8	8	NA	NA	NA
Europeans	Stomach	STOML1	5.99538	1.01182	2.0301e-09	0.0428193	0.109697	1.45368e-06	5	5	5		5.99538	1.01182	2.0301e-09	0.0428193	0.109697	1.45368e-06	5	5	5	NA	NA	WS
Global	Artery_Coronary	RPP25	5.97587	0.348694	2.2887e-09	0.0792921	0.274633	1.98593e-10	7	58	58		5.97587	0.348694	2.2887e-09	0.0792921	0.274633	1.98593e-10	7	58	58	NA	NA	NA
Europeans	Pancreas	SEMA7A	5.94394	3.04827	2.78247e-09	0.00556329	0.0258289	0.0362598	5	5	5		5.94394	3.04827	2.78247e-09	0.00556329	0.0258289	0.0362598	5	5	5	NA	NA	NA
Global	Liver	CD276	5.89027	0.816645	3.85558e-09	0.0109166	0.335222	4.2995e-13	3	22	22		5.89027	0.816645	3.85558e-09	0.0109166	0.335222	4.2995e-13	3	21	22	NA	NA	NA
Europeans	Small_Intestine_Terminal_Ileum	STOML1	5.80931	0.600316	6.27294e-09	0.128031	0.254261	2.97221e-08	15	15	15		5.80931	0.600316	6.27294e-09	0.128031	0.254261	2.97221e-08	15	15	15	NA	NA	NA
Europeans	Breast_Mammary_Tissue	STOML1	5.80223	0.783272	6.54393e-09	0.0587405	0.133428	6.91782e-08	6	6	6		5.80223	0.783272	6.54393e-09	0.0587405	0.133428	6.91782e-08	6	6	6	NA	NA	NA
Europeans	Lung	STOML1	5.80076	0.651175	6.60148e-09	0.0986903	0.180109	1.13175e-16	6	6	6		5.80076	0.651175	6.60148e-09	0.0986903	0.180109	1.13175e-16	6	6	6	NA	NA	NA
Europeans	Artery_Aorta	STOML1	5.67782	0.523968	1.36424e-08	0.155022	0.209732	1.44071e-13	25	26	26		5.67782	0.523968	1.36424e-08	0.155022	0.209732	1.44071e-13	25	26	26	NA	NA	NA
Europeans	Esophagus_Muscularis	UBL7	5.58979	4.67193	2.27341e-08	0.00633297	0.0578423	4.03815e-05	4	5	5		5.58979	4.67193	2.27341e-08	0.00633297	0.0578423	4.03815e-05	4	5	5	NA	NA	NA
Europeans	Minor_Salivary_Gland	STOML1	5.47254	1.02201	4.4362e-08	0.0387791	0.143645	0.000761955	5	5	5		5.47254	1.02201	4.4362e-08	0.0387791	0.143645	0.000761955	5	5	5	NA	NA	NA
Europeans	Brain_Cortex	STOML1	5.45824	1.05096	4.80872e-08	0.0321886	0.116692	0.000198568	5	5	5		5.45824	1.05096	4.80872e-08	0.0321886	0.116692	0.000198568	5	5	5	NA	NA	NA
Europeans	Esophagus_Mucosa	STOML1	5.37592	0.652452	7.61946e-08	0.0834512	0.15802	4.45977e-13	8	8	8		5.37592	0.652452	7.61946e-08	0.0834512	0.15802	4.45977e-13	8	8	8	NA	NA	NA
Global	Colon_Transverse	UBL7	-5.35857	-1.14	8.38839e-08	0.00391435	0.0240212	0.0278136	3	19	19		-5.35857	-1.14	8.38839e-08	0.00391435	0.0240212	0.0278136	3	17	19	NA	NA	NA
Europeans	Adipose_Visceral_Omentum	STOML1	5.34215	0.782019	9.18486e-08	0.0570555	0.120828	3.7066e-09	8	8	8		5.34215	0.782019	9.18486e-08	0.0570555	0.120828	3.7066e-09	8	8	8	NA	NA	NA
Global	Heart_Atrial_Appendage	CD276	5.19995	3.21632	1.99344e-07	0.000573794	0.102027	1.01316e-06	4	24	24		5.19995	3.21632	1.99344e-07	0.000573794	0.102027	1.01316e-06	4	24	24	NA	NA	NA
Global	Lung	STOML1	5.17697	0.397712	2.25524e-07	0.0371634	0.180109	1.13175e-16	3	6	6		5.17697	0.397712	2.25524e-07	0.0371634	0.180109	1.13175e-16	3	6	6	NA	NA	NA
Europeans	Skin_Sun_Exposed_Lower_leg	CYP1A1	5.1569	2.32038	2.51066e-07	0.00833994	0.0142952	0.024783	4	5	5		5.1569	2.32038	2.51066e-07	0.00833994	0.0142952	0.024783	4	5	5	NA	NA	NA
Europeans	Uterus	STOML1	5.11008	0.705126	3.22026e-07	0.060521	0.139487	0.000962583	26	26	26		5.11008	0.705126	3.22026e-07	0.060521	0.139487	0.000962583	26	26	26	NA	W	W
Europeans	Adipose_Subcutaneous	STOML1	5.10775	0.64466	3.26025e-07	0.0800787	0.140238	2.74151e-12	7	7	7		5.10775	0.64466	3.26025e-07	0.0800787	0.140238	2.74151e-12	7	7	7	NA	NA	NA
Global	Muscle_Skeletal	CYP1A1	5.07583	0.705849	3.85807e-07	0.00496475	0.046122	1.05284e-05	6	23	23		5.07583	0.705849	3.85807e-07	0.00496475	0.046122	1.05284e-05	6	23	23	NA	NA	NA
Europeans	Pancreas	STOML1	5.07152	1.81164	3.94643e-07	0.0102112	0.0251001	0.0400304	5	5	5		5.07152	1.81164	3.94643e-07	0.0102112	0.0251001	0.0400304	5	5	5	NA	NA	NA
Europeans	Thyroid	STOML1	5.06823	0.648866	4.01534e-07	0.0755639	0.126063	1.36336e-11	15	15	15		5.06823	0.648866	4.01534e-07	0.0755639	0.126063	1.36336e-11	15	15	15	NA	NA	W
Europeans	Brain_Spinal_cord_cervical_c-1	STOML1	5.0164	2.18246	5.265e-07	0.00637239	0.0706722	0.0278407	1	1	1		5.0164	2.18246	5.265e-07	0.00637239	0.0706722	0.0278407	1	1	1	NA	NA	NA
Global	Stomach	STOML1	4.97787	0.539873	6.42881e-07	0.0184005	0.109697	1.45368e-06	2	5	5		4.97787	0.539873	6.42881e-07	0.0184005	0.109697	1.45368e-06	2	5	5	NA	NA	NA
Global	Breast_Mammary_Tissue	STOML1	4.95155	0.389375	7.36261e-07	0.0318631	0.133428	6.91782e-08	3	6	6		4.95155	0.389375	7.36261e-07	0.0318631	0.133428	6.91782e-08	3	6	6	NA	NA	NA
Global	Spleen	MPI	4.90676	0.395444	9.25931e-07	0.0374385	0.105607	0.000473405	8	36	36		4.90676	0.395444	9.25931e-07	0.0374385	0.105607	0.000473405	8	35	36	NA	NA	NA
Europeans	Colon_Sigmoid	STOML1	4.88934	0.526356	1.01174e-06	0.112606	0.176206	1.40273e-09	13	13	13		4.88934	0.526356	1.01174e-06	0.112606	0.176206	1.40273e-09	13	13	13	NA	NA	NA
Global	Skin_Not_Sun_Exposed_Suprapubic	CYP1A1	4.87299	0.588932	1.09919e-06	0.00512728	0.0241811	0.00797211	4	21	21		4.87299	0.588932	1.09919e-06	0.00512728	0.0241811	0.00797211	4	18	21	NA	NA	NA
Global	Artery_Tibial	STOML1	-4.86835	-1.08884	1.12535e-06	0.00410739	0.0650589	2.38082e-06	4	28	28		-4.86835	-1.08884	1.12535e-06	0.00410739	0.0650589	2.38082e-06	4	26	28	NA	NA	NA
Global	Ovary	CYP11A1	4.80778	0.136015	1.52616e-06	0.151003	0.064431	0.0161654	18	77	77		4.82455	0.135899	1.40323e-06	0.151566	0.064431	0.0161654	16	73	77	NA	NA	NA
Global	Colon_Transverse	STOML1	4.796	0.437564	1.61866e-06	0.0264888	0.0962748	6.41964e-06	4	16	16		4.796	0.437564	1.61866e-06	0.0264888	0.0962748	6.41964e-06	4	15	16	NA	NA	NA
Europeans	Spleen	STOML1	4.78959	0.538826	1.67125e-06	0.111416	0.129943	6.52745e-05	17	17	17		4.78959	0.538826	1.67125e-06	0.111416	0.129943	6.52745e-05	17	17	17	NA	NA	W
Global	Heart_Left_Ventricle	CYP11A1	4.73753	0.859185	2.16334e-06	0.00719245	0.09579	2.1573e-06	5	21	21		4.73753	0.859185	2.16334e-06	0.00719245	0.09579	2.1573e-06	5	21	21	NA	NA	NA
Global	Thyroid	ISLR2	4.69908	0.550566	2.61334e-06	0.0270155	0.158748	2.67397e-15	4	11	11		4.69908	0.550566	2.61334e-06	0.0270155	0.158748	2.67397e-15	4	11	11	NA	NA	NA
Global	Stomach	ADPGK	4.686	3.16296	2.78591e-06	0.000666025	0.028162	0.0188372	2	20	20		4.686	3.16296	2.78591e-06	0.000666025	0.028162	0.0188372	2	20	20	NA	NA	NA
Global	Esophagus_Muscularis	HEXA	-4.5961	-1.51989	4.30477e-06	0.000991393	0.0766541	2.27377e-06	2	29	29		-4.5961	-1.51989	4.30477e-06	0.000991393	0.0766541	2.27377e-06	2	29	29	NA	NA	NA
Global	Brain_Hypothalamus	SCAMP5	-4.503	-1.06033	6.69997e-06	0.00438482	0.0615084	0.019451	1	9	9		-4.503	-1.06033	6.69997e-06	0.00438482	0.0615084	0.019451	1	9	9	NA	NA	NA
Global	Nerve_Tibial	STOML1	-4.34911	-0.62298	1.36692e-05	0.0099192	0.142796	8.14624e-12	10	43	43		-4.20763	-0.600505	2.58059e-05	0.00985688	0.142796	8.14624e-12	9	41	43	NA	NA	NA
Global	Cells_EBV-transformed_lymphocytes	CYP11A1	-4.29528	-1.01764	1.74473e-05	0.0045785	0.0734699	0.0095151	7	20	20		-4.29528	-1.01764	1.74473e-05	0.0045785	0.0734699	0.0095151	7	18	20	NA	NA	NA
Global	Uterus	STOML1	4.2942	2.22988	1.75328e-05	0.000751066	0.139487	0.000962583	4	26	26		4.2942	2.22988	1.75328e-05	0.000751066	0.139487	0.000962583	4	26	26	NA	NA	NA
Global	Small_Intestine_Terminal_Ileum	ISLR2	4.26771	14.9916	1.97493e-05	3.29942e-05	0.102599	0.00118302	2	10	10		4.26771	14.9916	1.97493e-05	3.29942e-05	0.102599	0.00118302	2	10	10	NA	NA	NA
Europeans	Brain_Hypothalamus	SCAMP5	-4.13472	-0.608988	3.55383e-05	0.0674672	0.0615084	0.019451	9	9	9		-4.13472	-0.608988	3.55383e-05	0.0674672	0.0615084	0.019451	9	9	9	NA	NA	NA
Global	Cells_EBV-transformed_lymphocytes	PARP6	-4.1247	-4.31717	3.71216e-05	6.20553e-05	0.0955293	0.00188409	1	30	30		-4.1247	-4.31717	3.71216e-05	6.20553e-05	0.0955293	0.00188409	1	30	30	NA	NA	NA
Europeans	Skin_Sun_Exposed_Lower_leg	ISLR	-4.07452	-1.07471	4.61099e-05	0.0223615	0.056944	4.95379e-06	5	5	5		-4.07452	-1.07471	4.61099e-05	0.0223615	0.056944	4.95379e-06	5	5	5	NA	NA	NA
Global	Muscle_Skeletal	HEXA	-4.06248	-1.00669	4.85543e-05	0.00195805	0.0279163	0.000617357	4	24	24		-4.06248	-1.00669	4.85543e-05	0.00195805	0.0279163	0.000617357	4	24	24	NA	NA	NA
Global	Colon_Transverse	ARID3B	-4.04749	-1.90774	5.17706e-05	0.00108218	0.0586265	0.000511489	2	9	9		-4.04749	-1.90774	5.17706e-05	0.00108218	0.0586265	0.000511489	2	9	9	NA	NA	NA
Global	Brain_Cortex	STOML1	4.03708	1.24112	5.41198e-05	0.00224327	0.116692	0.000198568	2	5	5		4.03708	1.24112	5.41198e-05	0.00224327	0.116692	0.000198568	2	5	5	NA	NA	NA
Global	Artery_Aorta	UBL7	4.0306	3.22868	5.56357e-05	0.000325374	0.0212573	0.0261395	4	13	13		4.0306	3.22868	5.56357e-05	0.000325374	0.0212573	0.0261395	4	12	13	NA	NA	NA
Global	Esophagus_Muscularis	NEO1	-3.96964	-1.01104	7.19817e-05	0.00357671	0.0969454	7.45993e-08	1	15	15		-3.96964	-1.01104	7.19817e-05	0.00357671	0.0969454	7.45993e-08	1	15	15	NA	NA	NA
Global	Brain_Cerebellum	SCAMP2	3.96343	0.545534	7.38818e-05	0.00459726	0.0312627	0.0422141	8	25	25		3.96343	0.545534	7.38818e-05	0.00459726	0.0312627	0.0422141	8	24	25	NA	NA	NA
Europeans	Brain_Cortex	CSK	-3.94642	-1.60606	7.933e-05	0.00779568	0.0626606	0.00500317	1	1	1		-3.94642	-1.60606	7.933e-05	0.00779568	0.0626606	0.00500317	1	1	1	NA	NA	NA
Global	Brain_Anterior_cingulate_cortex_BA24	CYP1A1	3.90744	0.756258	9.32796e-05	0.00408704	0.120486	0.000394659	5	33	33		3.90744	0.756258	9.32796e-05	0.00408704	0.120486	0.000394659	5	33	33	NA	NA	NA

## Sheet: Suppl. S7c
			Full Model										Model without Coding and variants in LD (r2>0.1)
GWAS	Tissues	gene_name	zscore	effect_size	pvalue	var_g	pred_perf_r2	pred_perf_pval	n_snps_used	n_snps_in_cov	n_snps_in_model	SNP	zscore	effect_size	pvalue	var_g	pred_perf_r2	pred_perf_pval	n_snps_used	n_snps_in_cov	n_snps_in_model	LD_rs1048661	LD_rs3825942
Europeans	Artery_Aorta	LOXL1	0.298081	-1.19965	0.765641	0.031256	0.0993639	1.10135e-06	14	14	14	All_LD	-8.61595	-20.5692	6.9363e-18	0.000592596	0.0993639	1.10135e-06	6	6	14
												rs8041642	-13.78	-13.0529	3.36345e-43	0.00592698	0.0993639	1.10135e-06	5	5	14	0.098	0.934
												rs1078967	-9.70175	-23.0404	2.96381e-22	0.000565706	0.0993639	1.10135e-06	5	5	14	0.098	0.986
												rs3825942	-9.70086	-23.0475	2.98963e-22	0.000565473	0.0993639	1.10135e-06	5	5	14	0.101	1
												rs8041685	-8.22589	-18.356	1.93754e-16	0.000470506	0.0993639	1.10135e-06	4	4	14	0.098	0.927
												rs8042039	-8.22589	-18.356	1.93754e-16	0.000470506	0.0993639	1.10135e-06	4	4	14	0.098	0.927
												rs893817	-6.68682	-14.9183	2.28065e-11	0.000503409	0.0993639	1.10135e-06	5	5	14	0.904	0.102
												rs4077284	-6.48755	-14.4677	8.72455e-11	0.000509013	0.0993639	1.10135e-06	5	5	14	0.904	0.105
												rs1530169	4.57143	1.81837	4.84405e-06	0.00784012	0.0993639	1.10135e-06	5	5	14	0.427	0.067
												rs893821	-3.66897	-8.10521	0.00024353	0.000635972	0.0993639	1.10135e-06	5	5	14	0.527	0.053
												rs2028387	1.71783	0.838824	0.0858272	0.00110621	0.0993639	1.10135e-06	5	5	14	0.968	0.098
												rs893820	1.63826	0.786502	0.101368	0.00107258	0.0993639	1.10135e-06	5	5	14	0.869	0.106
Europeans	Artery_Tibial	LOXL1	-0.99055	-0.99681	0.321906	0.0522492	0.0690632	1.6812e-06	28	31	31	All_LD	-4.77294	-1.84686	1.81554e-06	0.0188815	0.0690632	1.6812e-06	20	23	31
												rs1078967	-4.83366	-1.88165	1.34047e-06	0.0189059	0.0690632	1.6812e-06	20	23	31	0.098	0.986
												rs3825942	-4.77294	-1.84686	1.81554e-06	0.0188815	0.0690632	1.6812e-06	20	23	31	0.101	1
												rs8041642	-4.60616	-1.69762	4.1017e-06	0.0187405	0.0690632	1.6812e-06	20	23	31	0.098	0.934
												rs8041685	-4.52812	-1.65386	5.95122e-06	0.018722	0.0690632	1.6812e-06	20	23	31	0.098	0.927
												rs8042039	-4.44373	-1.60592	8.84124e-06	0.0187019	0.0690632	1.6812e-06	20	23	31	0.098	0.927
												rs2028387	-2.97595	-0.764919	0.00292086	0.018596	0.0690632	1.6812e-06	19	22	31	0.968	0.098
												rs893821	-2.97595	-0.764919	0.00292086	0.018596	0.0690632	1.6812e-06	19	22	31	0.527	0.053
												rs1530169	-1.31519	-0.291133	0.188446	0.0195448	0.0690632	1.6812e-06	20	23	31	0.427	0.067
												rs893820	-0.49764	0.00455406	0.618738	0.0196561	0.0690632	1.6812e-06	20	23	31	0.869	0.106
												rs4077284	-0.157394	0.0677999	0.874934	0.0207254	0.0690632	1.6812e-06	20	23	31	0.904	0.105
												rs893817	-0.127611	0.0758563	0.898457	0.0207566	0.0690632	1.6812e-06	20	23	31	0.904	0.102
Europeans	Cells_Transformed_fibroblasts	LOXL1	-10.1155	-2.91266	4.7179e-24	0.101089	0.208038	1.94583e-14	10	10	10	All_LD	-10.979	-13.8459	4.82058e-28	0.00534398	0.208038	1.94583e-14	2	2	10
												rs8041642	-13.56	-23.3581	6.91402e-42	0.00218891	0.208038	1.94583e-14	1	1	10	0.098	0.934
												rs8041685	-13.5124	-23.363	1.321e-41	0.00217513	0.208038	1.94583e-14	1	1	10	0.098	0.927
												rs8042039	-13.5124	-23.4582	1.321e-41	0.00215751	0.208038	1.94583e-14	1	1	10	0.098	0.927
												rs3825942	-12.8229	-15.9766	1.21999e-37	0.00487518	0.208038	1.94583e-14	1	1	10	0.101	1
												rs1078967	-12.813	-15.8598	1.38701e-37	0.00492965	0.208038	1.94583e-14	1	1	10	0.098	0.986
												rs893817	9.77653	20.4637	1.42e-22	0.000371681	0.208038	1.94583e-14	1	1	10	0.904	0.102
												rs4077284	9.75048	21.1296	1.836e-22	0.000346988	0.208038	1.94583e-14	1	1	10	0.904	0.105
												rs1530169	7.05126	12.202	1.773e-12	0.000535124	0.208038	1.94583e-14	1	1	10	0.427	0.067
Europeans	Whole_Blood	NPTN	-3.23722	-1.15106	0.00120702	0.018422	0.0135883	0.0406213	18	20	20	All_LD	-4.31282	-1.58374	1.61187e-05	0.0160151	0.0135883	0.0406213	16	18	20
												rs12440507	-3.83399	-1.38837	0.000126079	0.0169576	0.0135883	0.0406213	17	19	20	0.223	0.013
												rs16958177	-3.23722	-1.15106	0.00120702	0.018422	0.0135883	0.0406213	18	19	20	0.003	0
												rs16958303	-3.43639	-1.22658	0.000589524	0.018022	0.0135883	0.0406213	17	19	20	0.093	0.002
												rs4625681	-3.69752	-1.33329	0.000217719	0.0172695	0.0135883	0.0406213	17	19	20	0.225	0.013
												rs4886425	0.879119	0.306578	0.379337	0.0135463	0.0135883	0.0406213	17	19	20	0.002	0.201
												rs4886725	-4.36652	-1.60836	1.26241e-05	0.0158805	0.0135883	0.0406213	17	19	20	0.2	0.01
Global	Esophagus_Muscularis	CYP1A1	1.34837	-0.184653	0.177539	0.0136953	0.0147315	0.0409763	14	47	47	All_LD	5.74491	0.657363	9.19716e-09	0.010006	0.0147315	0.0409763	12	44	47
												rs4886761	1.34837	-0.184653	0.177539	0.0136953	0.0147315	0.0409763	14	46	47	0.143	0.094
												rs4886782	7.36785	0.788912	1.73406e-13	0.0122943	0.0147315	0.0409763	13	46	47	0.259	0.118
Global	Artery_Tibial	INSYN1	6.51544	0.856762	7.24774e-11	0.0100942	0.0896221	1.1261e-08	4	17	17	All_LD	9.04153	4.73968	1.54497e-19	0.000717165	0.0896221	1.1261e-08	3	16	17
												rs16958273	6.51544	0.856762	7.24774e-11	0.0100942	0.0896221	1.1261e-08	4	16	17	0.094	0.015
												rs4886617	6.31746	1.03242	2.65893e-10	0.00675657	0.0896221	1.1261e-08	3	16	17	0.068	0.014
												rs4886621	9.04153	4.73968	1.54497e-19	0.000717165	0.0896221	1.1261e-08	3	16	17	0.087	0.014
Global	Esophagus_Mucosa	LMAN1L	2.98359	-0.0801246	0.0028489	0.00894282	0.183882	2.82522e-15	7	29	29	All_LD	4.45877	0.41545	8.24323e-06	0.00891816	0.183882	2.82522e-15	6	26	29
												rs12437465	2.98359	-0.0801246	0.0028489	0.00894282	0.183882	2.82522e-15	7	28	29	0.153	0.115
												rs8041685	4.45877	0.41545	8.24323e-06	0.00891816	0.183882	2.82522e-15	6	28	29	0.116	0.745
												rs8042039	2.98359	-0.0801246	0.0028489	0.00894282	0.183882	2.82522e-15	7	28	29	0.121	0.776

## Sheet: Suppl. S7d
											log10Ori_pvalue		log10pvalue		Diff
GWAS	Tissues	gene_name	pvalue	SNP	pvalue	LD_rs1048661	LD_rs3825942	log10Ori_pvalue	log10pvalue	Diff	LD_rs1048661	LD_rs3825942	LD_rs1048661	LD_rs3825942	LD_rs1048661	LD_rs3825942
Europeans	Artery_Aorta	LOXL1	0.765641	rs8041642	3.36345e-43	0.098	0.934	0.115975	42.4732	42.3572	-0.476365	-0.30696	-0.36571	0.565951	-0.186486	0.639637
			0.765641	rs1078967	2.96381e-22	0.098	0.986	0.115975	21.5281	21.4122
			0.765641	rs3825942	2.98963e-22	0.101	1	0.115975	21.5244	21.4084
			0.765641	rs893817	2.28065e-11	0.904	0.102	0.115975	10.6419	10.526
			0.765641	rs4077284	8.72455e-11	0.904	0.105	0.115975	10.0593	9.94328
			0.765641	rs1530169	4.84405e-06	0.427	0.067	0.115975	5.31479	5.19882
			0.765641	rs893821	0.00024353	0.527	0.053	0.115975	3.61345	3.49747
			0.765641	rs2028387	0.0858272	0.968	0.098	0.115975	1.06638	0.950401
			0.765641	rs893820	0.101368	0.869	0.106	0.115975	0.994099	0.878124
Global	Esophagus_Muscularis	CYP1A1	0.177539	rs4886782	1.73406e-13	0.259	0.118	0.750707	12.7609	12.0102
			0.177539	rs4886761	0.177539	0.143	0.094	0.750707	0.750707	-6.56031e-13
Global	Artery_Tibial	INSYN1	7.24774e-11	rs16958273	7.24774e-11	0.094	0.015	10.1398	10.1398	2.00728e-13
			7.24774e-11	rs4886617	2.65893e-10	0.068	0.014	10.1398	9.57529	-0.564504
			7.24774e-11	rs4886621	1.54497e-19	0.052	0.063	10.1398	18.8111	8.67128
Global	Esophagus_Mucosa	LMAN1L	0.0028489	rs12437465	0.0028489	0.153	0.115	2.54532	2.54532	1.02141e-14
			0.0028489	rs8041685	8.24323e-06	0.116	0.745	2.54532	5.0839	2.53858
			0.0028489	rs8042039	0.0028489	0.121	0.776	2.54532	2.54532	1.02141e-14

## Sheet: Suppl. S7e_LOXL1_STOML1_shared
			Full Model										Model without variants in LD with LOXL1 & STOML1 variants (r2>0.1)
GWAS	Tissues	gene_name	zscore	effect_size	pvalue	var_g	pred_perf_r2	pred_perf_pval	n_snps_used	n_snps_in_cov	n_snps_in_model		zscore	effect_size	pvalue	var_g	pred_perf_r2	pred_perf_pval	n_snps_used	n_snps_in_cov	n_snps_in_model	Comment
Global	Artery_Aorta	STOML1	6.43496	0.621397	1.23509e-10	0.0219703	0.209732	1.44071e-13	6	26	26		-0.723239	-0.464876	0.469533	0.000709437	0.209732	1.44e-13	3	18	26
Europeans	Artery_Aorta	STOML1	5.67782	0.523968	1.36424e-08	0.155022	0.209732	1.44071e-13	25	26	26		2.37434	0.7354	0.0175803	0.0160879	0.209732	1.44071e-13	17	18	26
Global	Skin_Sun_Exposed_Lowerleg	STOML1	9.93819	1.04192	2.83928e-23	0.0202321	0.0904544	8.33112e-09	3	16	16		4.35802	0.707139	1.31e-05	0.00842315	0.0904544	8.33e-09	2	15	16
Europeans	Skin_Sun_Exposed_Lowerleg	STOML1	6.57538	1.0192	4.85284e-11	0.0541649	0.0904544	8.33112e-09	16	16	16		5.06882	0.970483	4.00286e-07	0.0338193	0.0904544	8.33112e-09	15	15	16
Global	Brain_Cerebellum	ISLR	6.90066	0.964964	5.17609e-12	0.014165	0.0388537	0.0255503	8	38	38		1.53049	0.999399	0.125896	0.00063813	0.0388537	0.0255503	5	30	38
Europeans	Brain_Cerebellum	ISLR	5.5068	0.791321	3.65416e-08	0.0770519	0.0388537	0.0255503	37	38	38		3.14111	0.633376	0.00168307	0.0468311	0.0388537	0.0255503	29	30	38
Global	Brain_Substantia_nigra	COX5A	6.18297	0.477055	6.2907e-10	0.073077	0.0891818	0.0162839	18	111	111		2.59152	0.162001	0.00955526	0.0454926	0.0891818	0.0162839	8	62	111	STOML1_LD
Global	Colon_Transverse	LMAN1L	-10.1906	-3.16857	2.18407e-24	0.00543663	0.0420934	0.00356248	7	38	38		1.24506	0.198784	0.21311	0.00442481	0.0420934	0.00356248	6	29	38	STOML1_LD
Europeans	Colon_Transverse	LMAN1L	-6.20103	-1.39763	5.60944e-10	0.0412846	0.0420934	0.00356248	32	38	38		-2.87809	-0.748762	0.0040009	0.0375065	0.0420934	0.00356248	24	29	38	STOML1_LD
Global	Colon_Transverse	UBL7	-5.35857	-1.14	8.38839e-08	0.00391435	0.0240212	0.0278136	3	19	19		-1.21357	-0.623428	0.22491	0.000794378	0.0240212	0.0278136	1	9	19	STOML1_LD
Global	Adipose_Visceral_Omentum	CYP1A2	19.2192	5.20555	2.55476e-82	0.00294502	0.021083	0.0181318	3	9	9		16.2306	5.86196	3.06e-59	0.00207301	0.0210829	0.0181318	2	6	9	Shared
Global	Adipose_Visceral_Omentum	CYP1A1	12.0558	3.28546	1.80684e-33	0.00250825	0.0340935	0.00246302	5	15	15		6.93994	2.89732	3.92e-12	0.00169712	0.0340935	0.00246302	4	11	15	Shared
Europeans	Thyroid	CD276	-4.31926	-1.63472	1.56553e-05	0.00952722	0.0152758	0.0233401	20	22	22		-2.33838	-0.965739	0.0193673	0.00625185	0.0152758	0.0233401	18	20	22	Shared
Global	Colon_Transverse	ARID3B	-4.04749	-1.90774	5.17706e-05	0.00108218	0.0586265	0.000511489	2	9	9		0.977751	0.557383	0.328198	0.000497748	0.0586265	0.000511489	1	7	9	STOML1_LD
Global	Artery_Aorta	UBL7	4.0306	3.22868	5.56357e-05	0.000325374	0.0212573	0.0261395	4	13	13		-0.610084	-0.496871	0.541806	0.000221274	0.0212573	0.0261395	3	9	13
Europeans	Brain_Substantia_nigra	COX5A	3.01399	0.209426	0.00257836	0.4893	0.0891818	0.0162839	105	111	111		1.33055	0.106205	0.183338	0.30829	0.0891818	0.0162839	56	62	111
Europeans	Brain_Substantia_nigra	CLK3	2.98915	0.317066	0.00279758	0.110883	0.103735	0.00978916	14	17	17		0.247059	0.14192	0.804862	0.00410764	0.103735	0.00978916	4	5	17
Europeans	Skin_Sun_Exposed_Lowerleg	CYP1A1	5.1569	2.32038	2.51066e-07	0.00833994	0.0142952	0.024783	4	5	5		7.97716	3.67108	1.4974e-15	0.00734697	0.0142952	0.024783	3	4	5
Global	Brain_Substantia_nigra	CLK3	-0.0846184	-0.0581567	0.932565	0.00932876	0.103735	0.00978916	4	17	17		7.90079	5.18813	2.77e-15	0.000327986	0.103735	0.00978916	2	5	17
Europeans	Artery_Aorta	LOXL1	0.298081	-1.19965	0.765641	0.031256	0.0993639	1.10135e-06	14	14	14		-7.79261	-6.67935	6.56386e-15	0.0107057	0.0993639	1.10135e-06	9	9	14	Shared
Global	Testis	NEO1	-1.8401	-0.300024	0.0657533	0.00759195	0.044484	0.00441086	4	27	27		-5.61639	-1.72413	1.94993e-08	0.00217192	0.044484	0.00441086	3	21	27	Shared
Global	Artery_Aorta	INSYN1	1.47955	0.291776	0.138992	0.00983255	0.0657294	8.94287e-05	6	29	29		5.44323	1.20399	5.23e-08	0.00332433	0.0657294	8.94e-05	3	12	29	LOXL1_LD
Europeans	Adipose_Subcutaneous	STOML1	5.10775	0.64466	3.26025e-07	0.0800787	0.140238	2.74151e-12	7	7	7		5.33887	0.733807	9.35268e-08	0.0672129	0.140238	2.74151e-12	6	6	7
Global	Artery_Tibial	STOML1	-4.86835	-1.08884	1.12535e-06	0.00410739	0.0650589	2.38082e-06	4	28	28		-6.26423	-4.50071	3.75e-10	0.000205343	0.0650589	2.38e-06	2	16	28	LOXL1_LD
Global	Colon_Transverse	STOML1	4.796	0.437564	1.61866e-06	0.0264888	0.0962748	6.41964e-06	4	16	16		8.29294	1.30828	1.1e-16	0.00885939	0.0962748	6.42e-06	3	11	16
Europeans	Thyroid	STOML1	5.06823	0.648866	4.01534e-07	0.0755639	0.126063	1.36336e-11	15	15	15		5.49761	0.815914	3.84966e-08	0.0559597	0.126063	1.36336e-11	13	13	15
Europeans	Adipose_Subcutaneous	SCAMP2	10.3768	1.85531	3.16355e-25	0.0562151	0.0529263	3.31998e-05	29	31	31		11.0242	2.10799	2.92087e-28	0.0492847	0.0529263	3.31998e-05	26	28	31
Europeans	Brain_Cerebellum	STOML1	6.7499	0.590724	1.47946e-11	0.1491	0.158353	1.50281e-06	39	41	41		7.60584	0.700113	2.83065e-14	0.137283	0.158353	1.50281e-06	36	38	41
Europeans	Esophagus_Muscularis	CYP1A1	-6.4809	-0.949904	9.11776e-11	0.0645743	0.0147315	0.0409763	44	47	47		-7.32327	-1.23476	2.41993e-13	0.0486169	0.0147315	0.0409763	37	40	47	STOML1_LD
Europeans	Esophagus_Muscularis	UBL7	5.58979	4.67193	2.27341e-08	0.00633297	0.0578423	4.03815e-05	4	5	5		8.17006	6.86026	3.08242e-16	0.00509277	0.0578423	4.03815e-05	3	4	5	STOML1_LD
Europeans	Brain_Cerebellum	SCAMP2	3.37583	0.970744	0.000735937	0.0585955	0.0312627	0.0422141	25	25	25		4.29409	1.85071	1.75415e-05	0.0290693	0.0312627	0.0422141	21	21	25
Europeans	Esophagus_Muscularis	CYP11A1	2.70094	0.301644	0.00691448	0.1242	0.200498	1.39811e-15	19	20	20		4.15219	1.60964	3.29305e-05	0.0119415	0.200498	1.39811e-15	18	19	20
Global	Adipose_Visceral_Omentum	ISLR2	2.6495	0.552487	0.00806118	0.011743	0.139941	1.77228e-10	11	69	69		4.0944	0.752365	4.23e-05	0.0114729	0.139941	1.77e-10	10	65	69	STOML1_LD
Global	Thyroid	STRA6	1.78802	0.742946	0.0737735	0.00156476	0.0171489	0.0166949	4	20	20		3.90673	3.0301	9.36e-05	0.00043562	0.0171489	0.0166949	3	12	20	Shared
Europeans	Brain_Substantia_nigra	CSK	-3.08588	-0.314892	0.00202952	0.196075	0.182344	0.000408108	49	49	49		-3.64659	-0.788569	0.000265746	0.0510845	0.182344	0.000408108	18	18	49
Global	Testis	ARID3B	15.9011	6.78384	6.22276e-57	0.00135529	0.0374253	0.00894068	1	24	24		15.9011	6.78384	6.22276e-57	0.00135529	0.0374253	0.00894068	1	19	24
Global	Testis	MPI	8.91184	0.519684	5.01905e-19	0.0552789	0.124938	4.86663e-07	12	52	52		12.0452	0.929521	2.05663e-33	0.0315701	0.124938	4.86663e-07	9	42	52
Global	Testis	TBC1D21	11.3478	1.18851	7.60324e-30	0.0334194	0.164202	2.45148e-09	8	32	32		11.3478	1.18851	7.60324e-30	0.0334194	0.164202	2.45148e-09	8	28	32
Europeans	Testis	MPI	5.8044	0.485845	6.45978e-09	0.19712	0.124938	4.86663e-07	46	52	52		6.93969	0.723253	3.92955e-12	0.124393	0.124938	4.86663e-07	37	42	52
Global	Artery_Aorta	LOXL1	-23.9675	-21.7524	6.07272e-127	0.000596198	0.0993639	1.10135e-06	4	14	14		-24.1089	-22.4996	2.02e-128	0.000567712	0.0993639	1.1e-06	3	9	14
Europeans	Artery_Tibial	LOXL1	-15.7683	-8.10003	5.14347e-56	0.00493396	0.0690632	1.6812e-06	3	31	31		-15.7683	-8.10003	5.14347e-56	0.00493396	0.0690632	1.6812e-06	3	29	31
Global	Thyroid	STOML1	12.4467	13.4553	1.45837e-35	6.07416e-05	0.126063	1.36336e-11	3	15	15		12.4467	13.4553	1.46e-35	6.07e-05	0.126063	1.36e-11	3	13	15
Global	Brain_Cerebellum	STOML1	7.04194	0.492208	1.89579e-12	0.0409204	0.158353	1.50281e-06	5	41	41		6.98317	0.487768	2.89e-12	0.0408406	0.158353	1.5e-06	4	38	41
Europeans	Colon_Transverse	STOML1	5.83013	0.759591	5.53836e-09	0.0739012	0.0962748	6.41964e-06	15	16	16		5.81733	1.54418	5.97959e-09	0.0177278	0.0962748	6.41964e-06	11	11	16
Europeans	Brain_Cortex	STOML1	5.45824	1.05096	4.80872e-08	0.0321886	0.116692	0.000198568	5	5	5		5.45824	1.05096	4.80872e-08	0.0321886	0.116692	0.000198568	5	5	5
Europeans	Esophagus_Mucosa	STOML1	5.37592	0.652452	7.61946e-08	0.0834512	0.15802	4.45977e-13	8	8	8		5.37592	0.652452	7.61946e-08	0.0834512	0.15802	4.45977e-13	8	8	8
Europeans	Adipose_Visceral_Omentum	STOML1	5.34215	0.782019	9.18486e-08	0.0570555	0.120828	3.7066e-09	8	8	8		5.41458	0.898503	6.14332e-08	0.0442549	0.120828	3.7066e-09	7	7	8
Europeans	Artery_Tibial	STOML1	-4.86835	-1.08884	1.12535e-06	0.00410739	0.0650589	2.38082e-06	4	28	28		-4.86835	-1.08884	1.12535e-06	0.00410739	0.0650589	2.38082e-06	4	25	28
Global	Brain_Cortex	STOML1	4.03708	1.24112	5.41198e-05	0.00224327	0.116692	0.000198568	2	5	5		4.03708	1.24112	5.41e-05	0.00224327	0.116692	0.000198568	2	5	5
Global	Esophagus_Muscularis	UBL7	24.4266	87.862	8.92751e-132	1.91624e-05	0.0578423	4.03815e-05	1	5	5		24.4266	87.862	8.93e-132	1.92e-05	0.0578423	4.04e-05	1	4	5
Global	Skin_Sun_Exposed_Lowerleg	CSK	10.5098	1.23594	7.78702e-26	0.0057243	0.0244541	0.0030199	7	44	44		10.5135	1.23674	7.49e-26	0.00572327	0.0244541	0.00301989	6	42	44
Global	Thyroid	CD276	9.7774	38.1482	1.40782e-22	0.000105362	0.0152758	0.0233401	3	22	22		9.7774	38.1482	1.41e-22	0.000105362	0.0152758	0.0233401	3	20	22
Global	Brain_Cortex	STRA6	9.76707	0.723011	1.55903e-22	0.0440423	0.103264	0.000559835	11	52	52		9.76707	0.723011	1.56e-22	0.0440423	0.103264	0.000559835	11	49	52
Global	Esophagus_Mucosa	INSYN1	-8.44205	-1.08841	3.11818e-17	0.035049	0.242029	2.94751e-20	6	36	36		-8.44205	-1.08841	3.12e-17	0.035049	0.242029	2.95e-20	6	36	36
Europeans	Artery_Tibial	INSYN1	6.51544	0.856762	7.24774e-11	0.0100942	0.0896221	1.1261e-08	4	17	17		6.51544	0.856762	7.24774e-11	0.0100942	0.0896221	1.1261e-08	4	16	17
Europeans	Esophagus_Mucosa	INSYN1	-6.485	-0.73837	8.87327e-11	0.161572	0.242029	2.94751e-20	36	36	36		-6.485	-0.73837	8.87327e-11	0.161572	0.242029	2.94751e-20	36	36	36
Global	Esophagus_Muscularis	STRA6	8.05245	2.49336	8.11504e-16	0.00248295	0.0224192	0.012084	3	12	12		8.05245	2.49336	8.12e-16	0.00248295	0.0224192	0.012084	3	10	12
Global	Thyroid	ISLR2	4.69908	0.550566	2.61334e-06	0.0270155	0.158748	2.67397e-15	4	11	11		4.69908	0.550566	2.61e-06	0.0270155	0.158748	2.67e-15	4	10	11
Global	Esophagus_Muscularis	HEXA	-4.5961	-1.51989	4.30477e-06	0.000991393	0.0766541	2.27377e-06	2	29	29		-4.5961	-1.51989	4.3e-06	0.000991393	0.0766541	2.27e-06	2	29	29
Global	Thyroid	INSYN1	-4.28799	-1.22589	1.80299e-05	0.00237273	0.173762	1.40016e-16	2	8	8		-4.28799	-1.22589	1.8e-05	0.00237273	0.173762	1.4e-16	2	5	8
Europeans	Brain_Cortex	INSYN1	-4.2021	-0.392015	2.64449e-05	0.15137	0.159274	8.5118e-06	37	38	38		-4.14143	-0.402334	3.45145e-05	0.138969	0.159274	8.5118e-06	28	29	38
Global	Brain_Cerebellum	SCAMP2	3.96343	0.545534	7.38818e-05	0.00459726	0.0312627	0.0422141	8	25	25		3.96343	0.545534	7.39e-05	0.00459726	0.0312627	0.0422141	8	21	25
Europeans	Brain_Cortex	CSK	-3.94642	-1.60606	7.933e-05	0.00779568	0.0626606	0.00500317	1	1	1		-3.94642	-1.60606	7.933e-05	0.00779568	0.0626606	0.00500317	1	1	1
Global	Esophagus_Muscularis	NEO1	-3.96964	-1.01104	7.19817e-05	0.00357671	0.0969454	7.45993e-08	1	15	15		-3.96964	-1.01104	7.2e-05	0.00357671	0.0969454	7.46e-08	1	15	15
Europeans	Skin_Sun_Exposed_Lowerleg	CDYL2	4.78381	1.50112	1.72e-06	0.0108209	0.0408321	8.06302e-05	1	1	1		4.78381	1.50112	1.72e-06	0.0108209	0.0408321	8.06302e-05	1	1	1
Europeans	Skin_Sun_Exposed_Lowerleg	ISLR	-4.07452	-1.07471	4.61099e-05	0.0223615	0.056944	4.95379e-06	5	5	5		-4.07452	-1.07471	4.61099e-05	0.0223615	0.056944	4.95379e-06	5	5	5

## Sheet: Suppl. S7f
			Full Model										Model without variants in LD with LOXL1 & STOML1 variants (r2>0.1)
GWAS	Tissues	gene_name	zscore	effect_size	pvalue	var_g	pred_perf_r2	pred_perf_pval	n_snps_used	n_snps_in_cov	n_snps_in_model		zscore	effect_size	pvalue	var_g	pred_perf_r2	pred_perf_pval	n_snps_used	n_snps_in_cov	n_snps_in_model	Comment
Global	Artery_Aorta	INSYN1	1.47955	0.291776	0.138992	0.00983255	0.0657294	8.94287e-05	6	29	29		5.44323	1.20399	5.23e-08	0.00332433	0.0657294	8.94e-05	3	12	29	LOXL1_LD
	rs4886617	INSYN1	-3.52368	-0.509455	0.000425604	0.00287787	0.0657294	8.94287e-05	5	28	29
	rs4886630	INSYN1	-3.52368	-0.509455	0.000425604	0.00287787	0.0657294	8.94287e-05	5	28	29
	rs4886647	INSYN1	-3.52368	-0.509455	0.000425604	0.00287787	0.0657294	8.94287e-05	5	28	29
Global	Brain_Substantia_nigra	CLK3	-0.0846184	-0.0581567	0.932565	0.00932876	0.103735	0.00978916	4	17	17		7.90079	5.18813	2.77e-15	0.000327986	0.103735	0.00978916	2	5	17
	rs392267	CLK3	6.82292	2.79531	8.9211e-12	0.000846433	0.103735	0.00978916	3	16	17											STOML1_LD, shared with STOML1, COX5, MPI
	rs1030889	CLK3	-0.715542	-0.152823	0.474274	0.00789761	0.103735	0.00978916	3	16	17											STOML1_LD, shared with COX5
	rs2415230	CLK3	-1.61552	-0.256562	0.106199	0.00873747	0.103735	0.00978916	3	16	17
	rs4886578	CLK3	-0.0846184	-0.0581567	0.932565	0.00932876	0.103735	0.00978916	4	16	17
	rs8038527	CLK3	-0.0872867	-0.0585297	0.930444	0.00931132	0.103735	0.00978916	3	16	17
	rs12904268	CLK3	-0.0846184	-0.0581567	0.932565	0.00932876	0.103735	0.00978916	4	16	17
	rs392267_rs1030889	CLK3	7.90079	5.18813	2.77134e-15	0.000327986	0.103735	0.00978916	2	15	17
	rs392267_rs2415230	CLK3	2.70298	1.57233	0.00687204	0.000424126	0.103735	0.00978916	2	15	17
	rs392267_rs4886578	CLK3	6.82292	2.79531	8.9211e-12	0.000846433	0.103735	0.00978916	3	15	17
	rs392267_rs8038527	CLK3	6.83263	2.80742	8.33727e-12	0.000841905	0.103735	0.00978916	2	15	17
	rs392267_rs12904268	CLK3	6.82292	2.79531	8.9211e-12	0.000846433	0.103735	0.00978916	3	15	17
Europeans	Skin_Sun_Exposed_Lowerleg	CYP1A1	5.1569	2.32038	2.51066e-07	0.00833994	0.0142952	0.024783	4	5	5		7.97716	3.67108	1.4974e-15	0.00734697	0.0142952	0.024783	3	4	5
	rs3522	CYP1A1	7.97716	3.67108	1.4974e-15	0.00734697	0.0142952	0.024783	3	4	5											shared with CSK, ARID3B, ISLR2
	rs2168519	CYP1A1	5.18027	2.35291	2.21564e-07	0.00819631	0.0142952	0.024783	3	4	5
	rs4886415	CYP1A1	-5.41941	-5.05574	5.97965e-08	0.0014761	0.0142952	0.024783	3	4	5
Global	Testis	NEO1	-1.8401	-0.300024	0.0657533	0.00759195	0.044484	0.00441086	4	27	27		-5.61639	-1.72413	1.94993e-08	0.00217192	0.044484	0.00441086	3	21	27	Shared with CPLX3
	rs3848159	NEO1	-5.61639	-1.72413	1.94993e-08	0.00217192	0.044484	0.00441086	3	26	27
	rs11632652	NEO1	-1.8401	-0.300024	0.0657533	0.00759195	0.044484	0.00441086	4	26	27
	rs2279376	NEO1	-1.8401	-0.300024	0.0657533	0.00759195	0.044484	0.00441086	4	26	27

## Sheet: Suppl. S7g
RS_number	rs4886617	rs4886630	rs4886647	rs1048661	rs3825942	rs1550437	rs6495085	rs6495086	rs3522	rs3848159	rs392267	rs1030889
rs4886617	1	0.218	0.4	0.068	0.014	0.011	0.014	0.011	0.006	0.004	0.004	0.023
rs4886630	0.218	1	0.213	0.015	0	0.008	0	0.004	0.018	0.002	0.001	0.015
rs4886647	0.4	0.213	1	0.153	0.024	0.029	0.024	0.016	0.006	0.012	0.008	0.038
rs1048661	0.068	0.015	0.153	1	0.149	0.287	0.149	0.049	0.002	0.008	0.012	0.02
rs3825942	0.014	0	0.024	0.149	1	0.515	0.987	0.329	0.024	0.003	0.003	0.004
rs1550437	0.011	0.008	0.029	0.287	0.515	1	0.519	0.17	0.031	0.016	0.005	0.004
rs6495085	0.014	0	0.024	0.149	0.987	0.519	1	0.329	0.025	0.003	0.004	0.004
rs6495086	0.011	0.004	0.016	0.049	0.329	0.17	0.329	1	0.007	0.006	0.004	0.011
rs3522	0.006	0.018	0.006	0.002	0.024	0.031	0.025	0.007	1	0	0.001	0.003
rs3848159	0.004	0.002	0.012	0.008	0.003	0.016	0.003	0.006	0	1	0.006	0
rs392267	0.004	0.001	0.008	0.012	0.003	0.005	0.004	0.004	0.001	0.006	1	0.006
rs1030889	0.023	0.015	0.038	0.02	0.004	0.004	0.004	0.011	0.003	0	0.006	1
