# Supplementary material for: Analysis of genetically determined gene expression suggests role of inflammatory processes in exfoliation syndrome
Source: BMC Genomics. 2023 Feb 16;24:75. doi: 10.1186/s12864-023-09179-7 (PMC9936777; doi:10.1186/s12864-023-09179-7)
Supplement: Supplementary file 1 — Additional file 1. [file 12864_2023_9179_MOESM1_ESM.zip › Supplemental_Table_S9 Enrichment analysis.xlsx]

## Sheet: Suppl. 9a - p<2.024-7
Enrichment analysis of genes that are associated to XFS at genome-wide significance levels (p<2.02e-7) (Enrichr)
GWAS catalog
Term	Overlap	P-value	Adjusted P-value	Genes
Caffeine consumption	2019-06-14	3.39128e-15	5.89066e-12	LMAN1L;CYP1A2;CYP1A1;CSK;COX5A;CPLX3
Caffeine metabolism (plasma caffeine) level)	2019-03-05	1.32625e-08	1.15185e-05	CYP1A1;ARID3B;CLK3
Caffeine metabolism (plasma paraxanthine caffeine ratio)	2019-03-12	2.9026e-07	0.000168061	CYP1A1;ARID3B;CLK3
Craniofacial microsomia	1958-04-01	5.40967e-07	0.000234915	SEMA7A;ARID3B;CLK3;UBL7
Coffee consumption	2019-03-28	4.27081e-06	0.00148368	CYP1A2;CYP1A1;CPLX3
Mean arterial pressure	4/110	7.07573e-06	0.00204842	LMAN1L;MPI;CYP1A2;CSK
Cold medicine-related SJS/TEN with severe ocular complications	2019-02-06	1.89218e-05	0.0041084	NPTN;CD276
Systolic blood pressure x alcohol consumption (light vs heavy) interaction (2df test)	1944-03-01	1.706e-05	0.00423333	LMAN1L;CSK;COX5A
Diastolic blood pressure	6/646	6.99903e-05	0.0135081	LMAN1L;CYP1A2;CYP1A1;CSK;ARID3B;CPLX3
Coffee consumption (cups per day)	2019-02-18	0.000191392	0.0332448	CYP1A2;CYP1A1
Systolic blood pressure x alcohol consumption interaction (2df test)	3/115	0.000301566	0.04762	LMAN1L;RPP25;COX5A
dbGaP
Term	Overlap	P-value	Adjusted P-value	Genes
Caffeine	2019-02-05	1.26233e-05	0.00435504	CYP1A2;CYP1A1
Jensen Diseases
Term	Overlap	P-value	Adjusted P-value	Genes
Chromosome_15q24_deletion_syndrome	2019-03-06	2.65054e-08	4.80013e-05	SEMA7A;ARID3B;STRA6
Glaucoma	2019-03-26	3.39462e-06	0.00307382	STOML1;TBC1D21;LOXL1
WikiPathways 2019 Mouse
Term	Overlap	P-value	Adjusted P-value	Genes
Fatty Acid Omega Oxidation WP33	2019-02-07	2.64721e-05	0.00465908	CYP1A2;CYP1A1
Estrogen metabolism WP1264	2019-02-14	0.000114153	0.0100455	CYP1A2;CYP1A1
WikiPathways 2019 Human
Term	Overlap	P-value	Adjusted P-value	Genes
Estrogen Receptor Pathway WP2881	2019-02-13	9.79139e-05	0.0462154	CYP1A2;CYP1A1
Fatty Acid Omega Oxidation WP206	2019-02-15	0.000131623	0.0310631	CYP1A2;CYP1A1
Estrogen metabolism WP697	2019-02-18	0.000191392	0.0301123	CYP1A2;CYP1A1
Tamoxifen metabolism WP691	2019-02-21	0.000262145	0.0309331	CYP1A2;CYP1A1

## Sheet: Suppl. 9b - p<0.05
Enrichment analysis of genes that are associated to XFS at nominal significance levels (p<0.05) (Enrichr & Reactome)
All
	Reactome
	Pathway identifier	Pathway name	#Entities found	#Entities total	Entities ratio	Entities pValue	Entities FDR	Submitted entities found	Mapped entities
	R-HSA-1236977	Endosomal/Vacuolar pathway	59	82	0.00578647	8.13762e-11	1.82934e-07	HLA-B;LNPEP;HLA-A;HLA-F;CTSS
Downregulated
	Jensen Diseases
All	n=4417
	Term	Overlap	P-value	Adjusted P-value	Odds Ratio	Combined Score	Genes
	Rheumatoid_arthritis	119/310	4.59603e-11	8.32341e-08	1.73815	41.3737	ZNF175;PUS10;ATP8A1;LST1;STK19;ZBTB22;AHR;CEP128;CDH6;FADS2;RPS18;KIF5A;TRIM26;TRIM27;HLA-DOA;HLA-DOB;FADS1;TMPO;DAXX;RBFOX2;ATP6V1G2;DSCAM;PRKCB;NFKBIL1;MAGI3;ZBTB38;HLA-B;TAP2;SLC6A11;HLA-A;HLA-F;LEMD2;TMEM135;GPANK1;MSH5;RPP21;PADI2;YTHDC2;ITPR3;AGER;FOXO1;NKAPL;PGBD1;BAG6;ENHO;C5;ZFP57;HLA-DQA2;HLA-DQA1;IP6K3;BCL2L15;PRRT1;PDE2A;RASSF8;PBX2;BTNL2;ISG20;FAM135B;DPCR1;FGFR1OP;SKIV2L;HLA-DRB1;DD…
	Type_1_diabetes_mellitus	68/158	2.97554e-09	2.69435e-06	1.94874	38.2594	DDR1;SLC44A4;HPSE2;IL25;LST1;STK19;PTPN22;PPP1R18;BACH2;FLOT1;CTSH;TRIM26;HORMAD2;HLA-DOA;HLA-DOB;HLA-DPA1;TCF19;IL10;BRD2;ATP6V1G2;RING1;NFKBIL1;TAP2;HLA-B;TAP1;POU5F1;GPANK1;MSH5;RPP21;ZNF438;LTA;PRKD2;HLA-DQB2;HLA-DQB1;MTMR3;ATF6B;C6ORF10;AGPAT1;AGER;DLL1;RNF5;BAG6;HLA-DMA;HLA-DMB;RNF39;NAA25;HLA-DQA2;SH2B3;HLA-DQA1;MICA;JAZF1;ABCF1;PRRT1;GSDMB;MPIG6B;BTNL2;PSMB9;TH;TRIM39;DPCR1;HLA-DPB1;SKIV2…
	Carcinoma	2619/11318	2.08918e-05	0.0126117	1.04778	11.291	TSKS;PGLYRP3;NUP107;ITSN1;ATP5C1;NOC2L;PTPDC1;CRHBP;NDST1;HTR6;ISLR;TBK1;DPYSL5;DPYSL2;AKT3;EPSTI1;AKT1;VSTM4;WLS;FNBP4;UNC5B;CACNA2D1;FRS3;LARS2;TFR2;FEZ1;FEZ2;AGTR1;TMEM126A;FAR2;SKAP1;ZNF28;FLG;CRABP2;TARSL2;NPRL3;CDCA7;ZNF24;ADAMTS12;ZNF25;RNF212;EPB41L5;RNF214;ADAMTS13;RNF213;RHOT1;EPB41L1;AGMO;RDH10;NPBWR1;ADAMTS17;PIP5K1C;ATG7;JAG2;LNPEP;EIF2AK4;LARP6;MOV10;TBL2;STRC;NMT1;C19ORF47;NMT2;FAT…
	Vitiligo	28/63	6.36066e-05	0.0287979	2.01243	19.4457	DDR1;SLC44A4;ATF6B;SLC1A2;C6ORF10;PTPN22;AGPAT1;RNF5;BACH2;CASP7;TRIM26;CCR6;CCHCR1;SH2B3;MICA;HLA-DQA1;ATP6V1G2;HUNK;FANCA;HLA-A;BTNL2;TICAM1;SUOX;POU5F1;DPCR1;RPP21;TRIM31;HLA-DRB1
upregulated	n=2450
	Term	Overlap	P-value	Adjusted P-value	Odds Ratio	Combined Score	Genes
	Type_1_diabetes_mellitus	44/158	8.81126e-08	0.000159572	2.27796	37.0047	SLC44A4;HPSE2;LST1;C6ORF10;STK19;AGPAT1;AGER;DLL1;RNF5;BACH2;BAG6;HLA-DMA;HLA-DMB;FLOT1;NAA25;CTSH;TRIM26;HLA-DOA;HLA-DQA2;MICA;JAZF1;ABCF1;PRRT1;TCF19;IL10;BRD2;GSDMB;RING1;NFKBIL1;TAP2;HLA-B;TAP1;POU5F1;PSMB9;GPANK1;TH;MSH5;RPP21;PRKD2;SKIV2L;LY6G5B;HLA-DQB2;PTPN2;HLA-DQB1
	Rheumatoid_arthritis	67/310	2.00538e-06	0.00181587	1.76793	23.1946	ZNF175;SLC44A4;ATP8A1;LST1;STK19;AFF3;PHTF1;CEP128;PCM1;RPS18;DHX16;TRIM26;CCHCR1;HLA-DOA;FADS1;TMPO;TCF19;BRD2;DAXX;RBFOX2;DSCAM;NFKBIL1;MAGI3;ZBTB38;HLA-B;TAP2;BTN3A3;POU5F1;TAPBP;TMEM135;GPANK1;PSMA4;MSH5;RPP21;HLA-DQB2;HLA-DQB1;CDNF;MRPS31;PPM1H;ITPR3;AGER;RNF5;FOXO1;PGBD1;BAG6;ENHO;HLA-DMA;HLA-DMB;ZFP57;HLA-DQA2;MICA;IP6K3;BCL2L15;ABCF1;KCNJ3;PRRT1;RASSF8;PBX2;PSMB9;BATF;ENOX1;GALC;RAB14;CCN…
	GWAS Catalog 2019
All	n=4417
	Term	Overlap	P-value	Adjusted P-value	Odds Ratio	Combined Score	Genes
	Caffeine consumption	2019-11-14	1.11796e-05	0.0194189	3.55768	40.5626	SCAMP5;LMAN1L;CYP1A2;CYP1A1;ULK3;CSK;AHR;COX5A;PPCDC;SCAMP2;CPLX3
	Coffee consumption	15/28	0.000269407	0.23398	2.42569	19.9375	DNAH5;AHR;RPL6;CPLX3;MAB21L3;POR;CUX2;ALDH2;HECTD4;CYP1A2;NAA25;CYP1A1;ULK3;NRCAM;MAPKAPK5
upregulated	n=2450
	Term	Overlap	P-value	Adjusted P-value	Odds Ratio	Combined Score	Genes
	Caffeine consumption	2019-11-14	2.33111e-08	4.04914e-05	6.41399	112.722	SCAMP5;LMAN1L;CYP1A2;CYP1A1;ULK3;CSK;AHR;COX5A;PPCDC;SCAMP2;CPLX3
	Coffee consumption	2019-12-28	5.07655e-05	0.0440898	3.49854	34.5946	MAB21L3;POR;CUX2;ALDH2;CYP1A2;CYP1A1;ULK3;NRCAM;MAPKAPK5;AHR;RPL6;CPLX3
	DSigDB
All	n=4417
	Term	Overlap	P-value	Adjusted P-value	Odds Ratio	Combined Score	Genes
	cyclosporin A_CTD_00007121	1258/4826	2.39837e-14	9.65582e-11	1.18031	37.0162	NUP107;ITSN1;ATP5C1;C4BPA;C4BPB;PTPDC1;PSMD8;CRHBP;AS3MT;LIPC;CYP2D6;AKT3;AKT1;SMCO4;FNBP4;GSTK1;DAXX;ZNF285;MEF2C;STARD5;TYW5;UNC5B;DNTTIP2;SETMAR;UPB1;SND1;EML4;LARS2;RBP4;SLC5A9;DDX39A;CLDN3;RFX7;ETHE1;AKIP1;PSME4;AGTR1;MPPE1;CYP2E1;HPD;NGEF;CDCA7;NCAPG;IL20RB;IQGAP1;SLC30A10;ZNF25;NCAPH;DYNC2LI1;CYB5R1;UGT8;C5;RHBDL2;VTI1B;EXPH5;ZNF263;PMM1;ABCA5;CFAP70;FUCA1;PBX2;LNPEP;BBIP1;LARP6;MOV10;BHMT…
	VALPROIC ACID_CTD_00006977	2041/8313	8.71808e-13	1.75495e-09	1.1117	30.8699	ATF1;GMFG;ITSN1;NOC2L;PTPDC1;NDST1;DPYSL5;AKT3;EPSTI1;AKT1;WLS;FNBP4;PRKAB2;TSTD1;UNC5B;CACNA2D1;SPINT1;TFR2;FEZ1;FAR2;CRABP2;CDCA7;GATA5;LYPD3;ZNF24;ADAMTS12;ZNF25;EPB41L5;RNF213;ADAMTS19;EPB41L1;RDH10;ADAMTS17;C19ORF33;JAG2;FUCA1;PBX2;LNPEP;ZNF34;LARP6;MOV10;PKIB;SFXN3;NMT2;FAT3;ACHE;ZNF493;KCNC1;ZNF43;SNX10;SHB;ARHGAP5;DDA1;OSBPL10;GGTLC1;ATIC;SMPD1;NEFM;NEFH;PCMTD1;ZNF483;GSTO1;MAMDC2;SLC39A1…
	Copper sulfate_CTD_00007279	1508/6017	2.26169e-11	3.03519e-08	1.13481	27.8169	ATF1;PGAP2;GMFG;ATP5C1;C4BPB;ZFYVE1;LIPA;SCAMP5;LSM10;PSMD8;PREX1;AS3MT;LIPC;TBK1;PPP4R1;ALKBH1;AKT1;SMCO4;FNBP4;GSTK1;HES6;STARD5;UNC5B;CACNA2D1;DNTTIP2;HSPG2;EML4;LARS2;MYL5;RBP4;CLDN4;DDX39A;RFX7;ZFYVE19;CLNS1A;AKIP1;PSME4;MPPE1;NGEF;CGGBP1;ATF4;TARSL2;NPRL3;MRPL19;CDCA7;C12ORF60;SDR39U1;NCAPG;IL20RB;SLC30A10;NCAPH;MRPL11;DYNC2LI1;EPB41L5;MRPL20;C5;RNF213;RHOT1;GRPEL1;EPB41L1;AGMO;C19ORF33;PUS…
	quercetin_CTD_00006679	812/3159	7.76885e-08	7.81934e-05	1.16388	19.0534	USP6NL;GMFG;ITSN1;C4BPA;C4BPB;ZFYVE1;LIPA;LIPC;TBK1;CYP2D6;PSMD5;DPYSL2;AKT1;GSTK1;PRKAB2;ZNF285;TYW3;DNTTIP2;SETMAR;MYL5;RBP4;CLDN4;SLC5A9;DDX39A;TFR2;RFX7;ZFYVE19;FEZ2;PSME4;AGTR1;TMEM126A;NGEF;RETSAT;C12ORF60;NCAPG;IL20RB;IQGAP1;SLC30A10;EPB41L5;MRPL20;C5;RNF213;RHOT1;GRPEL1;EPB41L1;MYO6;RHBDL2;PRRT1;ABCA5;LNPEP;LARP6;FERMT1;BHMT;TDP1;NMT2;PSMG4;PSMG1;ARF3;PIGN;EFCAB8;OSBPL10;FLVCR2;NEFM;ZNF24…
	acetaminophen_CTD_00005295	1017/4136	8.564e-06	0.00689573	1.11338	12.9908	ATF1;TDRKH;NUP107;GMFG;C4BPB;ZFYVE1;LIPA;PTPDC1;NDST1;AS3MT;PPP4R1;MPRIP;CYP2D6;PSMD5;DPYSL2;PRKAB2;DAXX;STARD5;SCAMP2;EML3;EML4;LARS2;SLC5A9;ZFYVE19;CLNS1A;AKIP1;AGTR1;CYP2E1;HPD;NGEF;CGGBP1;SKAP1;ATF4;RETSAT;MEAF6;TARSL2;CEP85L;NCAPG;ADAMTS12;NCAPH;EPB41L5;CYB5R1;RNF213;RHOT1;RDH10;MYO6;C5ORF42;GPR17;FUCA1;CYP4F3;EXOC6B;PBX2;EIF2AK4;BBIP1;LARP6;DHFR;PKIB;MLLT10;TDP1;NMT1;PSMG4;PSMG1;ARF3;GPR20;…
	AFLATOXIN B1_CTD_00007128	773/3082	9.10937e-06	0.00611239	1.13566	13.1807	ITSN1;C4BPA;C4BPB;ZFYVE1;AS3MT;MPRIP;CYP2D6;SMCO3;GSTK1;HES6;MEF2C;STARD5;UPB1;RBP4;SLC5A9;AGTR1;CYP2E1;HPD;NGEF;SKAP1;RETSAT;CRABP2;CDCA7;NCAPG;IQGAP1;ABCB9;SLC30A10;NCAPH;UGT8;C5;ADAMTS13;RNF213;AGMO;RDH10;ADAMTS17;MYO6;ATG7;RHBDL2;ZNF263;PRRT3;GSTM1;ABCA5;CFAP70;LNPEP;EIF2AK4;BHMT;HRG;LRRC1;GGTLC2;NHSL1;CHAF1A;TMEM44;DFFB;RMI2;ARG1;SLC39A11;TMC7;PTGR2;TMEM37;BDH2;SLC7A7;OAF;CYP21A2;AGPS;ADSSL1…
	(-)-Epigallocatechin gallate_CTD_00002033	546/2115	9.38408e-06	0.00539718	1.16892	13.532	USP6NL;NUP107;ITSN1;ARPC5L;RRP8;RPL6;SMC2;LSM10;AKT3;GJA4;EPSTI1;AKT1;DIP2A;SMCO4;IER2;RBFOX2;DNAAF2;ZNF160;ARMC9;DNTTIP1;DNTTIP2;MED9;IFT80;FNDC3A;ARMC1;EML4;IFT88;BIN3;HOXB9;DAAM1;IFT81;ZFYVE19;AKIP1;AGTR1;FAR2;CYP2E1;RPL28;ATF4;OSER1;ADAMTS12;NCAPH;HACD4;ABR;RNF213;WDR70;NUP85;CEP70;MYO6;RHBDL2;C5ORF42;EXPH5;CDK17;PRELID2;SNAPIN;PBX2;LNPEP;EIF2AK4;RMDN1;KIAA0391;SNUPN;DHFR;TMEM199;MOV10;MLLT10…
	POTASSIUM CHROMATE_CTD_00001284	491/1898	2.22051e-05	0.0111747	1.17135	12.5513	USP6NL;NUP107;ITSN1;ARPC5L;RRP8;SMC2;LSM10;AKT3;EPSTI1;DIP2A;SMCO4;IER2;RBFOX2;DNAAF2;ZNF160;ARMC9;DNTTIP1;DNTTIP2;MED9;IFT80;FNDC3A;ARMC1;EML4;IFT88;BIN3;HOXB9;DAAM1;TFR2;IFT81;ZFYVE19;AKIP1;AGTR1;FAR2;RPL28;ATF4;OSER1;ADAMTS12;NCAPH;HACD4;ABR;RNF213;WDR70;NUP85;CEP70;MYO6;RHBDL2;C5ORF42;EXPH5;CDK17;PRELID2;SNAPIN;PBX2;LNPEP;EIF2AK4;RMDN1;KIAA0391;SNUPN;DHFR;TMEM199;MOV10;MLLT10;H2AFY2;GPR180;TD…
	METHAMPHETAMINE_CTD_00006286	40/102	6.80905e-05	0.0304591	1.77567	17.037	RGS17;AK5;ARRB2;COMT;SLC2A5;PTGS2;SLC6A3;PTGS1;HTR6;MT2A;CYP2D6;AKT1;SMYD3;BAK1;DRD2;CCHCR1;CSMD1;MAP2K5;TRPM3;PRKG1;LINGO2;CUBN;GABBR2;GSTM1;ACSL6;HTR1A;NRG1;OPRM1;TAAR1;SGCZ;NFKB1;POU5F1;SLC6A9;TH;MYO5B;CYP1A2;BCL2;PICK1;CYP2E1;RAPGEF5
	METHYL METHANESULFONATE_CTD_00006307	940/3865	0.000116922	0.047073	1.10124	9.9706	ATP5C1;ZFYVE1;LSM10;PREX1;NDST1;HTR6;TBK1;ALKBH1;AKT3;PRKAB2;MEF2C;STARD5;TYW5;DNTTIP1;SETMAR;RFX7;FEZ1;ZFYVE19;AKIP1;PSME4;MPPE1;FAR2;LETMD1;CGGBP1;RETSAT;CRABP2;TARSL2;CEP85L;MRPL19;NCAPG;ZNF24;NCAPH;DYNC2LI1;CYB5R1;RNF213;GRPEL1;MYO6;C5ORF42;PMM1;FUCA1;CYP4F3;PBX2;LNPEP;ZNF34;EIF2AK4;SNUPN;TBL2;TDP1;PSMG4;ZNF257;C19ORF48;HEXA;MED19;SHB;ARHGAP5;MRPL34;RCSD1;MRPL35;MED11;NHSL1;CHAF1A;CASP10;TMEM…
upregulated	n=2450
	Term	Overlap	P-value	Adjusted P-value	Odds Ratio	Combined Score	Genes
	cyclosporin A_CTD_00007121	702/4826	2.23217e-08	8.98671e-05	1.18745	20.9201	CYFIP2;ZNF177;NUP107;GLDC;ITSN1;C2ORF88;GPATCH2;STMN3;SMC3;BACH1;DCAF4;SMC2;TPGS2;CRHBP;AS3MT;LIPC;TFG;WDR92;CYP2D6;NAMPT;AKT1;IER2;DDX17;GSTK1;DDX18;ZNF285;STARD5;TYW5;UNC5B;GLCE;MED8;DNTTIP2;FNDC3A;SND1;EML4;LARS2;DYNC1LI1;DDX39A;CLDN3;DAAM2;MAP1B;ETHE1;AKIP1;FDX1;AGTR1;MPPE1;CYP2E1;PRR12;HPD;DUS3L;FREM2;ACOT4;OSER1;NAA60;ENPEP;PRKRIP1;RPN1;NCAPG;RNPC3;SLC30A10;ZNF25;FAM149A;ADH6;CYB5R1;C5;BLOC…
	Copper sulfate_CTD_00007279	853/6017	4.00761e-08	8.06732e-05	1.15727	19.7111	PGAP2;ZFYVE1;LSM10;SCAMP5;AS3MT;TBK1;PPP4R1;LIPC;ALKBH1;AKT1;GSTK1;STARD5;UNC5B;CACNA2D1;DNTTIP2;HSPG2;EML4;LARS2;MYL5;CLDN4;DDX39A;ZFYVE19;CLNS1A;AKIP1;MPPE1;CGGBP1;ATF4;TARSL2;NPRL3;MRPL19;NCAPG;SDR39U1;SLC30A10;C5;RHOT1;GRPEL1;AGMO;C19ORF33;PUSL1;PRRT3;CYP4F3;MRPL27;EIF2AK4;SNUPN;MOV10;FERMT1;BHMT;NMT2;PSMG1;ZNF257;C19ORF48;ARHGAP9;ZNF493;WFIKKN1;PIGO;PIGN;MRPL38;TMEM51;ARHGAP5;PIGV;MRPL41;GGT…
	VALPROIC ACID_CTD_00006977	1137/8313	1.29815e-07	0.000174212	1.11652	17.7048	ITSN1;NOC2L;LSM10;NDST1;AS3MT;DPYSL5;CYP2D6;AKT1;WLS;TYW5;UNC5B;CACNA2D1;TYW3;GAPVD1;SND1;EML4;MYL5;CLDN4;DDX39A;SPINT1;TFR2;FEZ1;ETHE1;AKIP1;PADI2;FAR2;LETMD1;CGGBP1;MTMR3;CRABP2;TTYH2;NCAPG;LYPD3;THY1;ZNF24;ADAMTS12;ZNF25;MTMR6;HACD4;CYB5R1;GRPEL1;ADAMTS19;RDH10;ADAMTS17;HESX1;C19ORF33;PPARGC1B;JAG2;PRRT3;EXOC6B;LNPEP;ZNF34;MOV10;FERMT1;FAM135B;BHMT;TMEM99;SFXN3;NMT2;PSMG4;FAT3;PSMG1;ZNF493;WFI…
	AFLATOXIN B1_CTD_00007128	446/3082	3.37043e-05	0.0339234	1.18132	12.1651	IPO13;CYFIP2;GLDC;ITSN1;ADARB2;ZFYVE1;SMC2;AS3MT;WDR92;CYP2D6;IER2;GSTK1;STARD5;ARMC9;WDR75;AGTR1;ACOT1;CYP2E1;HPD;FREM2;ACOT4;CRABP2;NCAPG;A1BG;ABCB9;SLC30A10;ADH6;C5;ADAMTS13;S100A16;AGMO;RDH10;BLOC1S2;ADAMTS17;S100A13;ATG7;LHPP;LRRC37A3;BARD1;ZNF263;PRRT3;DNAH10;HOMER2;CFAP70;STARD10;LNPEP;MTHFS;EIF2AK4;PAFAH2;FOSL1;CYLD;BHMT;TNFSF4;CYP1A2;CYP1A1;BTG1;HRCT1;ASGR2;LRRC1;TRIM6;CHAF1A;NHSL1;UBL3;…
	Tetradioxin_CTD_00006848	533/3769	5.97308e-05	0.0480953	1.15442	11.2275	PGLYRP3;GLDC;ITSN1;SMC3;BACH1;SMC2;RPL7;NDST1;LIPC;WDR90;NAMPT;AKT1;WLS;DDX17;PRKCB;DNAAF1;TYW3;ARMC9;DNTTIP2;EML4;LARS2;FLG2;MYL5;CLDN3;SPINT1;PRKAR1B;DAAM2;MAP1B;AGTR1;ACOT1;FAR2;CYP2E1;FREM2;ATF4;ZNF391;MRPL19;NCAPG;THY1;A1BG;RNPC3;SLC30A10;MTMR6;FAM149A;ADH6;FAM171A1;C5;GRPEL1;S100A12;C19ORF33;BARD1;GSDMA;FOSL1;TNFSF4;CYP1A2;SFXN3;CYP1A1;BPIFC;CDC42SE2;ZNF132;ZNF131;SETD9;PYGL;LYST;MRC2;AIFM2…

## Sheet: Suppl. 9c - p<0.05_minusHLA
Enrichment analysis of genes that are associated to XFS at nominal significance levels (p<0.05) excluding HLA genes (Enrichr)
All 4393 genes
GO Ontologies
Cellular Component
Term	Overlap	P-value	Adjusted P-value	Genes
mitochondrion (GO:0005739)	290/1027	7.42807e-07	0.000331292	TDRKH;GLDC;KIAA0141;ATP5C1;PHB2;NFU1;CYP2D6;CREB3L4;PPP2R1A;ALKBH1;ZMIZ2;FBXO7;PDK2;PDK1;MCCC2;GSTK1;STARD5;RSAD2;PHYKPL;ECH1;MCCC1;GTPBP8;HOGA1;CPT1B;LARS2;NIF3L1;COX7A2L;HOXB9;WDR81;ETHE1;FDX1;TMEM126A;SUCLG2;VDAC1;LETMD1;ALDH7A1;SLC22A4;LIPT1;AARS2;MRPL19;XPC;ATP5H;MRPL11;ATP5L;MRPL20;CYB5R1;DGUOK;RHOT1;GRPEL1;BLOC1S2;ATP5D;RAB11FIP5;DECR1;FIS1;ADHFE1;XRCC3;RMDN3;MTHFS;KIAA0391;DHFR;NDUFAF8;AL…
lysosome (GO:0005764)	124/423	0.000215734	0.0240543	SCARB2;SPPL2A;MLC1;LIPA;CRHBP;NAGLU;AP1S1;ENPP1;GYG1;VPS39;RAB2A;NSF;CUBN;ARSA;ATP6V1G1;USP6;STX7;VPS33B;AP1B1;MYO7A;AP5B1;HSPG2;WDR81;RRAGC;PHIP;ATP6V0D1;UBA52;ARL8A;ENPEP;CALCRL;TMEM63A;NPRL3;ABCB9;PSEN1;DPP4;TRPM2;LARS;MYO6;PSAP;ATP6V0A2;ATP6V1H;SLC15A3;APOB;ATP6V1D;VTI1B;VPS16;ABCA5;FUCA1;HPS4;GLMP;MYO5A;LNPEP;MARCH8;DNAJC13;SYT7;TCN2;RHEB;MAN2B2;GNB2;GNB1;CHMP2B;PPT1;CSPG5;SDC1;MAN2B1;HRG;IT…
microbody (GO:0042579)	36/93	0.000186099	0.0276667	ABCD4;ABCD2;ABCD3;CROT;MFF;PEX26;AKAP11;ISOC1;LONP2;HACL1;ACAA1;DNM1L;NUDT12;GSTK1;FIS1;AOC1;ACBD5;PNPLA8;ECH1;MYO5A;PEX10;SYT7;DHRS4;PEX7;PLA2G16;TMEM135;SLC25A17;AMACR;ACOX2;ZADH2;PEX6;AGPS;PIK3C3;FAR2;CRAT;ACOT4
lysosomal membrane (GO:0005765)	89/292	0.000404575	0.0360881	SCARB2;ABCD4;B4GALT1;ATP8A1;SLC44A2;RAB3D;SPPL2A;WDR41;LPCAT1;LRMP;ARRB1;TCIRG1;AP2A2;SPPL3;SLC2A8;RPTOR;TMEM44;TOM1;FLOT1;AP1S1;ENPP1;SNAP29;VPS39;UBXN6;RAB2A;NSF;SLC36A1;ATP6V1G1;MANBA;ANXA2;STX7;AP1B1;ATP11B;MYO7A;AP5B1;TMEM150C;WDR81;CEACAM6;TLR9;PHIP;ATP6V0D1;ACPP;UBA52;SLC29A3;ARL8A;ENPEP;TMEM63A;NPRL3;GBA;PRCP;ABCB9;PSEN1;WDR24;NAPG;TMEM165;DPP4;TRPM2;CLN3;SYNGR1;MYO6;PSAP;ATP6V0A2;AP2S1;T…
peroxisome (GO:0005777)	36/93	0.000186099	0.0415001	ABCD4;ABCD2;ABCD3;CROT;MFF;PEX26;AKAP11;ISOC1;LONP2;HACL1;ACAA1;DNM1L;NUDT12;GSTK1;FIS1;AOC1;ACBD5;PNPLA8;ECH1;MYO5A;PEX10;SYT7;DHRS4;PEX7;PLA2G16;TMEM135;SLC25A17;AMACR;ACOX2;ZADH2;PEX6;AGPS;PIK3C3;FAR2;CRAT;ACOT4
Human Phenotype Ontology
Term	Overlap	P-value	Adjusted P-value	Genes
Autosomal recessive inheritance (HP:0000007)	484/1722	2.13538e-10	3.79884e-07	PGAP2;WIPF1;GLDC;SERPINE1;LIPA;LIPC;TFG;AP1S1;CUBN;TSPYL1;DNAAF3;DNAAF2;DNAAF1;DDX11;SERPINF1;SERPINF2;IFT80;HOGA1;UPB1;HSPG2;LARS2;RBP4;WDR81;TFR2;ETHE1;TMEM126A;AGTR1;HPD;FREM2;CLCNKB;XPC;PLA2G5;SLC30A10;C5;ADAMTS13;ADAMTS17;MYO6;VTI1A;HESX1;SLC19A3;PIP5K1C;PROM1;C5ORF42;EXPH5;B3GALNT2;ST14;CHKB;FUCA1;PMM2;RDX;EIF2AK4;DHFR;FERMT1;GJB2;TCN2;GJB3;GJB6;TDP1;PPT1;OGDH;MESP2;LRSAM1;PIGO;PIGN;HEXA;SN…
Jensen Diseases
Term	Overlap	P-value	Adjusted P-value	Genes
Rheumatoid_arthritis	105/310	8.19067e-07	0.00148333	ZNF175;PUS10;ATP8A1;LST1;STK19;ZBTB22;AHR;CEP128;CDH6;FADS2;RPS18;KIF5A;TRIM26;TRIM27;FADS1;TMPO;DAXX;RBFOX2;ATP6V1G2;DSCAM;PRKCB;NFKBIL1;MAGI3;ZBTB38;TAP2;SLC6A11;LEMD2;TMEM135;GPANK1;MSH5;RPP21;PADI2;YTHDC2;ITPR3;AGER;FOXO1;NKAPL;PGBD1;BAG6;ENHO;C5;ZFP57;IP6K3;BCL2L15;PRRT1;PDE2A;RASSF8;PBX2;BTNL2;ISG20;FAM135B;DPCR1;FGFR1OP;SKIV2L;DDR1;SLC44A4;PTPRJ;PTPN22;AFF3;PPP1R18;PHTF1;PCM1;DHX16;HMG20A;…
Carcinoma	2615/11318	4.55946e-06	0.00412859	TSKS;PGLYRP3;NUP107;ITSN1;ATP5C1;NOC2L;PTPDC1;CRHBP;NDST1;HTR6;ISLR;TBK1;DPYSL5;DPYSL2;AKT3;EPSTI1;AKT1;VSTM4;WLS;FNBP4;UNC5B;CACNA2D1;FRS3;LARS2;TFR2;FEZ1;FEZ2;AGTR1;TMEM126A;FAR2;SKAP1;ZNF28;FLG;CRABP2;TARSL2;NPRL3;CDCA7;ADAMTS12;ZNF24;ZNF25;RNF212;EPB41L5;RNF214;ADAMTS13;RHOT1;RNF213;EPB41L1;AGMO;NPBWR1;RDH10;ADAMTS17;PIP5K1C;ATG7;JAG2;LNPEP;EIF2AK4;LARP6;MOV10;TBL2;STRC;NMT1;C19ORF47;NMT2;FAT…
Type_1_diabetes_mellitus	56/158	7.04988e-05	0.0425578	DDR1;SLC44A4;HPSE2;IL25;LST1;STK19;PTPN22;PPP1R18;BACH2;FLOT1;CTSH;TRIM26;HORMAD2;TCF19;IL10;BRD2;ATP6V1G2;RING1;NFKBIL1;TAP2;TAP1;POU5F1;GPANK1;MSH5;RPP21;ZNF438;LTA;PRKD2;MTMR3;ATF6B;C6ORF10;AGPAT1;AGER;DLL1;RNF5;BAG6;RNF39;NAA25;SH2B3;MICA;JAZF1;ABCF1;PRRT1;GSDMB;MPIG6B;BTNL2;PSMB9;TH;TRIM39;DPCR1;SKIV2L;LY6G5B;TRIM31;KCNK2;PTPN2;HSPA1B
GWAS catalog
Term	Overlap	P-value	Adjusted P-value	Genes
Caffeine consumption	2019-11-14	1.05719e-05	0.0183635	SCAMP5;LMAN1L;CYP1A2;CYP1A1;ULK3;CSK;AHR;COX5A;PPCDC;SCAMP2;CPLX3
DSigDB
Term	Overlap	P-value	Adjusted P-value	Genes
cyclosporin A_CTD_00007121	1256/4826	6.86912e-15	2.76551e-11	NUP107;ITSN1;ATP5C1;C4BPA;C4BPB;PTPDC1;PSMD8;CRHBP;AS3MT;LIPC;CYP2D6;AKT3;AKT1;SMCO4;FNBP4;GSTK1;DAXX;MEF2C;ZNF285;STARD5;TYW5;UNC5B;DNTTIP2;SETMAR;UPB1;SND1;EML4;LARS2;RBP4;SLC5A9;CLDN3;DDX39A;RFX7;ETHE1;AKIP1;PSME4;AGTR1;MPPE1;CYP2E1;HPD;NGEF;CDCA7;IL20RB;NCAPG;IQGAP1;SLC30A10;ZNF25;NCAPH;DYNC2LI1;CYB5R1;UGT8;C5;RHBDL2;EXPH5;VTI1B;ZNF263;PMM1;ABCA5;CFAP70;FUCA1;PBX2;LNPEP;BBIP1;LARP6;MOV10;BHMT…
VALPROIC ACID_CTD_00006977	2033/8313	4.82937e-13	9.72151e-10	ATF1;GMFG;ITSN1;NOC2L;PTPDC1;NDST1;DPYSL5;AKT3;EPSTI1;AKT1;WLS;FNBP4;PRKAB2;TSTD1;UNC5B;CACNA2D1;SPINT1;TFR2;FEZ1;FAR2;CRABP2;CDCA7;GATA5;LYPD3;ADAMTS12;ZNF24;ZNF25;EPB41L5;RNF213;ADAMTS19;EPB41L1;RDH10;ADAMTS17;C19ORF33;JAG2;FUCA1;PBX2;LNPEP;ZNF34;LARP6;MOV10;PKIB;SFXN3;NMT2;FAT3;ACHE;ZNF493;KCNC1;ZNF43;SNX10;SHB;ARHGAP5;DDA1;OSBPL10;GGTLC1;ATIC;SMPD1;NEFM;NEFH;PCMTD1;ZNF483;GSTO1;MAMDC2;SLC39A1…
Copper sulfate_CTD_00007279	1508/6017	3.37631e-12	4.531e-09	ATF1;PGAP2;GMFG;ATP5C1;C4BPB;LIPA;ZFYVE1;SCAMP5;LSM10;PSMD8;PREX1;AS3MT;LIPC;TBK1;PPP4R1;ALKBH1;AKT1;SMCO4;FNBP4;GSTK1;HES6;STARD5;UNC5B;CACNA2D1;DNTTIP2;HSPG2;EML4;LARS2;MYL5;RBP4;CLDN4;DDX39A;RFX7;CLNS1A;ZFYVE19;AKIP1;PSME4;MPPE1;CGGBP1;NGEF;ATF4;TARSL2;NPRL3;MRPL19;C12ORF60;CDCA7;SDR39U1;IL20RB;NCAPG;SLC30A10;NCAPH;MRPL11;DYNC2LI1;EPB41L5;MRPL20;C5;RHOT1;RNF213;GRPEL1;EPB41L1;AGMO;C19ORF33;PUS…
quercetin_CTD_00006679	811/3159	3.66881e-08	3.69265e-05	USP6NL;GMFG;ITSN1;C4BPA;C4BPB;ZFYVE1;LIPA;LIPC;TBK1;CYP2D6;PSMD5;DPYSL2;AKT1;GSTK1;PRKAB2;ZNF285;TYW3;DNTTIP2;SETMAR;MYL5;RBP4;CLDN4;SLC5A9;DDX39A;TFR2;RFX7;ZFYVE19;FEZ2;PSME4;AGTR1;TMEM126A;NGEF;RETSAT;C12ORF60;NCAPG;IL20RB;IQGAP1;SLC30A10;EPB41L5;MRPL20;C5;RNF213;RHOT1;GRPEL1;EPB41L1;MYO6;RHBDL2;PRRT1;ABCA5;LNPEP;LARP6;FERMT1;BHMT;TDP1;NMT2;PSMG4;PSMG1;ARF3;PIGN;EFCAB8;OSBPL10;FLVCR2;NEFM;ZNF24…
acetaminophen_CTD_00005295	1016/4136	3.88392e-06	0.00312734	ATF1;TDRKH;NUP107;GMFG;C4BPB;ZFYVE1;LIPA;PTPDC1;NDST1;AS3MT;PPP4R1;MPRIP;CYP2D6;PSMD5;DPYSL2;PRKAB2;DAXX;STARD5;SCAMP2;EML3;EML4;LARS2;SLC5A9;ZFYVE19;CLNS1A;AKIP1;AGTR1;CYP2E1;HPD;NGEF;CGGBP1;SKAP1;ATF4;RETSAT;MEAF6;TARSL2;CEP85L;NCAPG;ADAMTS12;NCAPH;EPB41L5;CYB5R1;RNF213;RHOT1;RDH10;MYO6;C5ORF42;GPR17;FUCA1;CYP4F3;EXOC6B;PBX2;EIF2AK4;BBIP1;LARP6;DHFR;PKIB;MLLT10;TDP1;NMT1;PSMG4;PSMG1;ARF3;GPR20;…
(-)-Epigallocatechin gallate_CTD_00002033	546/2115	4.85947e-06	0.0032607	USP6NL;NUP107;ITSN1;ARPC5L;RRP8;RPL6;SMC2;LSM10;AKT3;GJA4;EPSTI1;AKT1;DIP2A;SMCO4;IER2;RBFOX2;DNAAF2;ZNF160;ARMC9;DNTTIP1;DNTTIP2;MED9;IFT80;FNDC3A;ARMC1;EML4;IFT88;BIN3;HOXB9;DAAM1;IFT81;ZFYVE19;AKIP1;AGTR1;FAR2;CYP2E1;RPL28;ATF4;OSER1;ADAMTS12;NCAPH;HACD4;ABR;RNF213;WDR70;NUP85;CEP70;MYO6;RHBDL2;C5ORF42;EXPH5;CDK17;PRELID2;SNAPIN;PBX2;LNPEP;EIF2AK4;RMDN1;KIAA0391;SNUPN;DHFR;TMEM199;MOV10;MLLT10…
AFLATOXIN B1_CTD_00007128	770/3082	7.59605e-06	0.00436881	ITSN1;C4BPA;C4BPB;ZFYVE1;AS3MT;MPRIP;CYP2D6;SMCO3;GSTK1;HES6;MEF2C;STARD5;UPB1;RBP4;SLC5A9;AGTR1;CYP2E1;HPD;NGEF;SKAP1;RETSAT;CRABP2;CDCA7;NCAPG;IQGAP1;ABCB9;SLC30A10;NCAPH;UGT8;C5;ADAMTS13;RNF213;AGMO;RDH10;ADAMTS17;MYO6;ATG7;RHBDL2;ZNF263;PRRT3;GSTM1;ABCA5;CFAP70;LNPEP;EIF2AK4;BHMT;HRG;LRRC1;GGTLC2;NHSL1;CHAF1A;TMEM44;DFFB;RMI2;ARG1;SLC39A11;TMC7;PTGR2;TMEM37;BDH2;SLC7A7;OAF;CYP21A2;AGPS;ADSSL1…
POTASSIUM CHROMATE_CTD_00001284	491/1898	1.2266e-05	0.00617285	USP6NL;NUP107;ITSN1;ARPC5L;RRP8;SMC2;LSM10;AKT3;EPSTI1;DIP2A;SMCO4;IER2;RBFOX2;DNAAF2;ZNF160;ARMC9;DNTTIP1;DNTTIP2;MED9;IFT80;FNDC3A;ARMC1;EML4;IFT88;BIN3;HOXB9;DAAM1;TFR2;IFT81;ZFYVE19;AKIP1;AGTR1;FAR2;RPL28;ATF4;OSER1;ADAMTS12;NCAPH;HACD4;ABR;RNF213;WDR70;NUP85;CEP70;MYO6;RHBDL2;C5ORF42;EXPH5;CDK17;PRELID2;SNAPIN;PBX2;LNPEP;EIF2AK4;RMDN1;KIAA0391;SNUPN;DHFR;TMEM199;MOV10;MLLT10;H2AFY2;GPR180;TD…
METHAMPHETAMINE_CTD_00006286	40/102	5.99052e-05	0.0267976	RGS17;AK5;ARRB2;COMT;SLC2A5;PTGS2;SLC6A3;PTGS1;HTR6;MT2A;CYP2D6;AKT1;SMYD3;BAK1;DRD2;CCHCR1;CSMD1;MAP2K5;TRPM3;PRKG1;LINGO2;CUBN;GABBR2;GSTM1;ACSL6;HTR1A;NRG1;OPRM1;TAAR1;SGCZ;NFKB1;POU5F1;SLC6A9;TH;MYO5B;CYP1A2;BCL2;PICK1;CYP2E1;RAPGEF5
METHYL METHANESULFONATE_CTD_00006307	935/3865	0.000120854	0.0486557	ATP5C1;ZFYVE1;LSM10;PREX1;NDST1;HTR6;TBK1;ALKBH1;AKT3;PRKAB2;MEF2C;STARD5;TYW5;DNTTIP1;SETMAR;RFX7;FEZ1;ZFYVE19;AKIP1;PSME4;MPPE1;FAR2;LETMD1;CGGBP1;RETSAT;CRABP2;TARSL2;CEP85L;MRPL19;NCAPG;ZNF24;NCAPH;DYNC2LI1;CYB5R1;RNF213;GRPEL1;MYO6;C5ORF42;PMM1;FUCA1;CYP4F3;PBX2;LNPEP;ZNF34;EIF2AK4;SNUPN;TBL2;TDP1;PSMG4;ZNF257;C19ORF48;HEXA;MED19;SHB;ARHGAP5;MRPL34;RCSD1;MRPL35;MED11;NHSL1;CHAF1A;CASP10;TMEM…
dbGaP
Term	Overlap	P-value	Adjusted P-value	Genes
Body Height	117/385	6.37571e-05	0.0219962	CYFIP2;XYLT1;CMIP;EFEMP1;THSD7A;SLC12A6;TGM4;WLS;MAGI1;CUBN;PRKCB;ZBTB38;KCNK17;ANK1;PAPPA;SPATA13;KCNQ3;RPP21;SLC25A51;ZNF678;DGKH;FBN2;L3MBTL3;CEP85L;SLC1A1;SLC1A2;CACNA1B;SLC1A3;TMTC1;CYP19A1;LTBP1;RHOBTB1;FAM160B1;IGSF21;ADAP2;AGMO;ADAMTS17;NPHP4;SMYD3;MPDZ;LHPP;SMAD3;ATP8B1;UQCC1;TBCD;NEB;MCC;NFKB1;LRP1B;PTPRD;CCDC88A;ADCK2;DMXL2;UST;ITGBL1;CRYL1;CCSER1;FGF12;GABRB3;COLGALT2;BNC2;SLC35F3;TNF…
Erythrocyte Count	41/115	0.000538533	0.0464485	TENM2;MEAF6;DGKB;GLDC;DOCK9;CAB39L;NLRC5;NPAS2;ZNF709;METTL21C;DPYSL2;UBN1;ZNF525;SLC16A9;ZNF423;CSMD1;WNT3;PRKG1;MAGI1;TOR3A;ABCC4;OLAH;SLC30A8;NFXL1;MOB3B;PTPRD;PCP4;DLG1;CD200R1;NFASC;STK24;TFR2;DAAM2;DLC1;SMOC1;KCNQ3;TUBGCP6;GSAP;GNB1L;LGR6;HPD

## Sheet: Suppl. 9d - GSEA
Enrichment analysis of genes that are associated to XFS at nominal significance levels (p<0.05) (GSEA)
Gene Set	Description	Size	Leading Edge Number	ES	NES	P Value	FDR
R-HSA-2243919	Crosslinking of collagen fibrils	8	5	-0.77019	-2.546	0	0.031353
User ID	Score	Gene Symbol	Gene Name
ENSG00000129038	-23.9675	LOXL1	lysyl oxidase like 1
ENSG00000187498	-3.0854	COL4A1	collagen type IV alpha 1 chain
ENSG00000134871	-2.9281	COL4A2	collagen type IV alpha 2 chain
ENSG00000106333	-2.8715	PCOLCE	procollagen C-endopeptidase enhancer
ENSG00000169031	-2.8323	COL4A3	collagen type IV alpha 3 chain
Wikipathway
Gene Set	Description	Size	Leading Edge Number	ES	NES	P Value	FDR	genes
WP2873	Aryl Hydrocarbon Receptor Pathway	12	6	0.62833	2.417	0	0.012951	CYP1A2, CYP1A1, AHR, NQO1, AHRR, IL17B
WP2586	Aryl Hydrocarbon Receptor	13	6	0.61642	2.447	0.0019455	0.01687	CYP1A2, CYP1A1, NRIP1, AHR, NQO1, AHRR
WP43	Oxidation by Cytochrome P450	15	3	0.58278	2.5105	0	0.018404	CYP1A2, CYP1A1, CYP11A1
WP206	Fatty Acid Omega Oxidation	7	5	0.72725	2.1792	0	0.04674	CYP1A2, CYP1A1, CYP2D6, ADH1A, ADH6
drug: DrugBank
Gene Set	Description	Size	Leading Edge Number	ES	NES	P Value	FDR
DB00882	Clomifene	5	3	0.8932	2.3609	0	0.0055192
DB01026	Ketoconazole	7	3	0.78577	2.3654	0	0.0064678
DB00908	Quinidine	9	2	0.66542	2.2648	0	0.0065009
DB00316	Acetaminophen	7	2	0.72657	2.1661	0.0019608	0.0067347
DB00783	Estradiol	5	2	0.81775	2.1763	0	0.0067628
DB13952	Estradiol acetate	5	2	0.81775	2.1763	0	0.0067628
DB13953	Estradiol benzoate	5	2	0.81775	2.1763	0	0.0067628
DB13954	Estradiol cypionate	5	2	0.81775	2.1763	0	0.0067628
DB13955	Estradiol dienanthate	5	2	0.81775	2.1763	0	0.0067628
DB13956	Estradiol valerate	5	2	0.81775	2.1763	0	0.0067628

## Sheet: Suppl. 9e -p<0.05_downregulated
Enrichment analysis of genes that are associated to XFS at nominal significance levels (p<0.05) and predicted to be downregulated (Enrichr)
downregulated 2180
GO Cellular Component
Term	Overlap	P-value	Adjusted P-value	Genes
mitochondrion (GO:0005739)	150/1027	0.000101426	0.045236	TDRKH;KIAA0141;ATP5C1;PHB2;CLU;THG1L;CHCHD2;CREB3L4;MPC1;ZMIZ2;NARS2;PDK1;RARS2;MCCC2;PHYKPL;ECH1;TOMM34;SDHC;GTPBP8;HOGA1;CPT1B;SLC9B1;SLC9B2;TUFM;HOXB9;LETMD1;ALDH7A1;COX19;LIPT1;AARS2;FECH;COX15;HTRA2;XPC;PSEN1;HIGD1A;FOXO1;MRPL11;MRPL20;RAI1;DGUOK;RHOT1;GRPEL1;PITRM1;COX11;COX14;TPPP;PRODH;COX10;FIS1;TFAP2C;PDHA2;IDH2;RMDN3;CWC15;KIAA0391;COX7B2;COQ6;DHFR;NDUFAF8;ALDH6A1;UQCRQ;NDUFAF7;ECHDC1;…
Human Phenotype Ontology
Term	Overlap	P-value	Adjusted P-value	Genes
Autosomal recessive inheritance (HP:0000007)	249/1722	1.0623e-06	0.00188984	SMARCAL1;HPSE2;GORAB;SERPINE1;MLC1;LIPA;AP1S1;SLC12A6;MCCC2;CUBN;TSPYL1;ALG6;COG6;DNAAF2;COG4;SERPINF1;SERPINF2;MOGS;MYO7A;HOGA1;UPB1;RBP4;CYP2U1;ALDH7A1;RTEL1;AARS2;CLCNKB;XPC;PLA2G5;DGUOK;MYO6;ATP6V0A2;VTI1A;PIP5K1C;PROM1;TRPM6;C5ORF42;EXPH5;BBS2;B3GALNT2;BBS1;SURF1;ST14;FUCA1;INSR;PMM2;RDX;MYO5A;DHFR;GJB2;TCN2;TH;GJB3;MYO5B;GJB6;TDP1;OGDH;NODAL;VSX2;ATR;COL18A1;GFM1;LRSAM1;FOXE3;HEXA;AP4E1;TNF…
DSigDB
Term	Overlap	P-value	Adjusted P-value	Genes
VALPROIC ACID_CTD_00006977	1013/8313	5.3514e-07	0.00215447	ATF1;USP6NL;TDRKH;GMFG;LIPA;PTPDC1;PSMD8;PREX1;MPRIP;AKT3;EPSTI1;FNBP4;HES6;PRKAB2;DAXX;MEF2C;RBFOX2;TSTD1;EML3;RBP4;RFX7;PSME4;LETMD1;CGGBP1;NGEF;RETSAT;CEP85L;SHOX2;CDCA7;GATA5;IL20RB;IQGAP1;THY1;NCAPH;MRPL11;DYNC2LI1;EPB41L5;UGT8;RNF213;GRPEL1;EPB41L1;MYO6;VTI1A;C5ORF42;EXPH5;VTI1B;PRRT1;ABCA5;PMM1;FUCA1;PMM2;PBX2;BBIP1;LARP6;PKIB;MOV10;MLLT10;TMEM99;LYPD6B;TDP1;PSMG1;EZH1;ARF3;ACHE;ZNF493;KCN…
cyclosporin A_CTD_00007121	608/4826	1.01356e-05	0.0204029	NCKAP1;TES;SERPINE2;SERPINE1;ATP5C1;MSANTD3;C4BPA;C4BPB;EPRS;RPL8;DCAF4;BACH1;PTPDC1;BACH2;PSMD8;PCMT1;AKT3;CREB3L2;AP1S1;ADNP2;SMCO4;FNBP4;DAXX;MEF2C;GLCE;SERPINF1;SERPINF2;SETMAR;MED9;FNDC3A;HOGA1;UPB1;RBP4;SLC5A9;HOXB9;RFX7;PSME4;MPPE1;CYP2E1;NGEF;TSPYL4;OSER1;CDCA7;IL20RB;IQGAP1;NCAPH;PLAC8;DYNC2LI1;UGT8;GAR1;NUP88;ST3GAL6;PROM1;RHBDL2;FDFT1;EXPH5;VTI1B;CDK18;GSDMB;ABCA5;PMM1;GRTP1;PNO1;FUCA1…
quercetin_CTD_00006679	413/3159	1.62562e-05	0.0218158	USP6NL;NCKAP1;SERPINE2;GMFG;SERPINE1;MSANTD3;C4BPA;C4BPB;LIPA;ZSCAN31;PSMD5;CREB3L2;AP1S1;PRKAB2;DNAAF2;GLCE;SERPINF1;SERPINF2;SETMAR;GTPBP8;RBP4;SLC5A9;RFX7;ZFYVE19;FEZ2;PSME4;PRR15;NGEF;TSPYL4;LIPT1;RETSAT;C12ORF60;PHYHIPL;IL20RB;XPC;IQGAP1;ADH5;EPB41L5;MRPL20;RHOT1;RNF213;GRPEL1;EPB41L1;NUP85;CEP70;MYO6;PROM1;RHBDL2;FDFT1;PRRT1;PRELID2;GSDMB;ABCA5;FZD7;INO80;KIAA0391;LARP6;C9ORF85;SOX30;TDP1;G…
