# Supplementary material for: Analysis of genetically determined gene expression suggests role of inflammatory processes in exfoliation syndrome
Source: BMC Genomics. 2023 Feb 16;24:75. doi: 10.1186/s12864-023-09179-7 (PMC9936777; doi:10.1186/s12864-023-09179-7)
Supplement: Supplementary file 1 — Additional file 1. [file 12864_2023_9179_MOESM1_ESM.zip › Supplemental_Tables_S2-6_PrediXcan Results.xlsx]

## Sheet: Supple Table 2 singletissues
gene	gene_name	tissue	zscore	effect_size	pvalue	var_g	pred_perf_r2	pred_perf_pval	pred_perf_qval	n_snps_used	n_snps_in_cov	n_snps_in_model	symbol	chr	start	end	strand	biotype	description
ENSG00000138629	UBL7	Esophagus_Muscularis	24.4266	87.862	8.92751e-132	1.91624e-05	0.0578423	4.03815e-05	-2147483648	1	5	5	UBL7	15	74445977	74461182	-1	protein_coding	ubiquitin like 7 [Source:HGNC Symbol;Acc:HGNC:28221]
ENSG00000129038	LOXL1	Artery_Aorta	-23.9675	-21.7524	6.07272e-127	0.000596198	0.0993639	1.10135e-06	-2147483648	4	14	14	LOXL1	15	73925989	73952137	1	protein_coding	lysyl oxidase like 1 [Source:HGNC Symbol;Acc:HGNC:6665]
ENSG00000156642	NPTN	Whole_Blood	-20.8623	-5.41674	1.17969e-96	0.00428594	0.0135883	0.0406213	-2147483648	4	20	20	NPTN	15	73560014	73634134	-1	protein_coding	neuroplastin [Source:HGNC Symbol;Acc:HGNC:17867]
ENSG00000129038	LOXL1	Cells_Transformed_fibroblasts	-20.5541	-8.30494	7.06678e-94	0.0142346	0.208038	1.94583e-14	-2147483648	3	10	10	LOXL1	15	73925989	73952137	1	protein_coding	lysyl oxidase like 1 [Source:HGNC Symbol;Acc:HGNC:6665]
ENSG00000140505	CYP1A2	Adipose_Visceral_Omentum	19.2192	5.20555	2.55476e-82	0.00294502	0.021083	0.0181318	-2147483648	3	9	9	CYP1A2	15	74748844	74756202	1	protein_coding	cytochrome P450 family 1 subfamily A member 2 [Source:HGNC Symbol;Acc:HGNC:2596]
ENSG00000129038	LOXL1	Brain_Hippocampus	-17.9791	-20.2732	2.8413e-72	0.00299819	0.0787314	0.00547643	-2147483648	5	26	26	LOXL1	15	73925989	73952137	1	protein_coding	lysyl oxidase like 1 [Source:HGNC Symbol;Acc:HGNC:6665]
ENSG00000213578	CPLX3	Colon_Sigmoid	16.0829	2.02031	3.36337e-58	0.00430674	0.110112	4.36685e-06	-2147483648	6	51	51	CPLX3	15	74826547	74831802	1	protein_coding	complexin 3 [Source:HGNC Symbol;Acc:HGNC:27652]
ENSG00000129038	LOXL1	Lung	-16.0044	-44.9754	1.19012e-57	0.000403938	0.0130421	0.039062	-2147483648	2	19	19	LOXL1	15	73925989	73952137	1	protein_coding	lysyl oxidase like 1 [Source:HGNC Symbol;Acc:HGNC:6665]
ENSG00000129009	ISLR	Brain_Anterior_cingulate_cortex_BA24	16.0043	100.082	1.19229e-57	0.000116108	0.070096	0.00510649	-2147483648	2	12	12	ISLR	15	74173671	74176872	1	protein_coding	immunoglobulin superfamily containing leucine rich repeat [Source:HGNC Symbol;Acc:HGNC:6133]
ENSG00000179361	ARID3B	Testis	15.9011	6.78384	6.22276e-57	0.00135529	0.0374253	0.00894068	-2147483648	1	24	24	ARID3B	15	74541177	74598131	1	protein_coding	AT-rich interaction domain 3B [Source:HGNC Symbol;Acc:HGNC:14350]
ENSG00000129038	LOXL1	Pituitary	-15.8735	-22.3499	9.67486e-57	0.00246093	0.223028	3.95104e-09	-2147483648	2	16	16	LOXL1	15	73925989	73952137	1	protein_coding	lysyl oxidase like 1 [Source:HGNC Symbol;Acc:HGNC:6665]
ENSG00000178802	MPI	Heart_Left_Ventricle	15.8629	3.43509	1.14461e-56	0.00641905	0.0407825	0.00226541	-2147483648	8	37	37	MPI	15	74890005	74902219	1	protein_coding	mannose phosphate isomerase [Source:HGNC Symbol;Acc:HGNC:7216]
ENSG00000205363	INSYN1	Heart_Atrial_Appendage	-15.8277	-68.9118	2.00358e-56	2.34838e-05	0.0666224	7.72154e-05	-2147483648	1	27	27	INSYN1	15	73735431	73752747	-1	protein_coding	chromosome 15 open reading frame 59 [Source:HGNC Symbol;Acc:HGNC:33753]
ENSG00000129038	LOXL1	Artery_Tibial	-15.7683	-8.10003	5.14347e-56	0.00493396	0.0690632	1.6812e-06	-2147483648	3	31	31	LOXL1	15	73925989	73952137	1	protein_coding	lysyl oxidase like 1 [Source:HGNC Symbol;Acc:HGNC:6665]
ENSG00000167178	ISLR2	Artery_Aorta	15.4057	30.3327	1.49851e-53	5.1791e-05	0.0173096	0.0479414	-2147483648	2	33	33	ISLR2	15	74100311	74138540	1	protein_coding	immunoglobulin superfamily containing leucine rich repeat 2 [Source:HGNC Symbol;Acc:HGNC:29286]
ENSG00000067221	STOML1	Cells_Transformed_fibroblasts	15.3599	7.7827	3.04143e-53	0.000858602	0.0491626	0.000355613	-2147483648	2	9	9	STOML1	15	73978923	73994622	-1	protein_coding	stomatin like 1 [Source:HGNC Symbol;Acc:HGNC:14560]
ENSG00000067221	STOML1	Adrenal_Gland	-13.7876	-2.46131	3.02656e-43	0.0025506	0.0585269	0.00288769	-2147483648	1	16	16	STOML1	15	73978923	73994622	-1	protein_coding	stomatin like 1 [Source:HGNC Symbol;Acc:HGNC:14560]
ENSG00000067221	STOML1	Thyroid	12.4467	13.4553	1.45837e-35	6.07416e-05	0.126063	1.36336e-11	-2147483648	3	15	15	STOML1	15	73978923	73994622	-1	protein_coding	stomatin like 1 [Source:HGNC Symbol;Acc:HGNC:14560]
ENSG00000140465	CYP1A1	Adipose_Visceral_Omentum	12.0558	3.28546	1.80684e-33	0.00250825	0.0340935	0.00246302	-2147483648	5	15	15	CYP1A1	15	74719542	74725610	-1	protein_coding	cytochrome P450 family 1 subfamily A member 1 [Source:HGNC Symbol;Acc:HGNC:2595]
ENSG00000067221	STOML1	Brain_Cerebellar_Hemisphere	11.6713	1.3691	1.78587e-31	0.0125996	0.106762	0.000533144	-2147483648	6	21	21	STOML1	15	73978923	73994622	-1	protein_coding	stomatin like 1 [Source:HGNC Symbol;Acc:HGNC:14560]
ENSG00000167139	TBC1D21	Testis	11.3478	1.18851	7.60324e-30	0.0334194	0.164202	2.45148e-09	-2147483648	8	32	32	TBC1D21	15	73873608	73889214	1	protein_coding	TBC1 domain family member 21 [Source:HGNC Symbol;Acc:HGNC:28536]
ENSG00000138623	SEMA7A	Spleen	-11.0463	-1.79473	2.28536e-28	0.0120598	0.123209	0.00015294	-2147483648	11	73	73	SEMA7A	15	74409289	74434467	-1	protein_coding	semaphorin 7A (John Milton Hagen blood group) [Source:HGNC Symbol;Acc:HGNC:10741]
ENSG00000103653	CSK	Skin_Sun_Exposed_Lower_leg	10.5098	1.23594	7.78702e-26	0.0057243	0.0244541	0.0030199	-2147483648	7	44	44	CSK	15	74782057	74803198	1	protein_coding	CSK, non-receptor tyrosine kinase [Source:HGNC Symbol;Acc:HGNC:2444]
ENSG00000067221	STOML1	Whole_Blood	10.423	0.646358	1.94785e-25	0.0548841	0.0834579	1.68508e-07	-2147483648	14	60	60	STOML1	15	73978923	73994622	-1	protein_coding	stomatin like 1 [Source:HGNC Symbol;Acc:HGNC:14560]
ENSG00000140506	LMAN1L	Colon_Transverse	-10.1906	-3.16857	2.18407e-24	0.00543663	0.0420934	0.00356248	-2147483648	7	38	38	LMAN1L	15	74812716	74825758	1	protein_coding	lectin, mannose binding 1 like [Source:HGNC Symbol;Acc:HGNC:6632]
ENSG00000103855	CD276	Brain_Frontal_Cortex_BA9	10.02	3.04137	1.24556e-23	0.0112483	0.121692	0.000392665	-2147483648	10	50	50	CD276	15	73683966	73714518	1	protein_coding	CD276 molecule [Source:HGNC Symbol;Acc:HGNC:19137]
ENSG00000067221	STOML1	Skin_Sun_Exposed_Lower_leg	9.93819	1.04192	2.83928e-23	0.0202321	0.0904544	8.33112e-09	-2147483648	3	16	16	STOML1	15	73978923	73994622	-1	protein_coding	stomatin like 1 [Source:HGNC Symbol;Acc:HGNC:14560]
ENSG00000179361	ARID3B	Brain_Hippocampus	-9.88953	-3.60986	4.62198e-23	0.00106552	0.0508421	0.0333874	-2147483648	5	35	35	ARID3B	15	74541177	74598131	1	protein_coding	AT-rich interaction domain 3B [Source:HGNC Symbol;Acc:HGNC:14350]
ENSG00000103855	CD276	Thyroid	9.7774	38.1482	1.40782e-22	0.000105362	0.0152758	0.0233401	-2147483648	3	22	22	CD276	15	73683966	73714518	1	protein_coding	CD276 molecule [Source:HGNC Symbol;Acc:HGNC:19137]
ENSG00000137868	STRA6	Brain_Cortex	9.76707	0.723011	1.55903e-22	0.0440423	0.103264	0.000559835	-2147483648	11	52	52	STRA6	15	74179466	74212267	-1	protein_coding	stimulated by retinoic acid 6 [Source:HGNC Symbol;Acc:HGNC:30650]
ENSG00000178802	MPI	Testis	8.91184	0.519684	5.01905e-19	0.0552789	0.124938	4.86663e-07	-2147483648	12	52	52	MPI	15	74890005	74902219	1	protein_coding	mannose phosphate isomerase [Source:HGNC Symbol;Acc:HGNC:7216]
ENSG00000129038	LOXL1	Muscle_Skeletal	8.65835	7.65938	4.78626e-18	0.000587785	0.0152165	0.0118083	-2147483648	4	24	24	LOXL1	15	73925989	73952137	1	protein_coding	lysyl oxidase like 1 [Source:HGNC Symbol;Acc:HGNC:6665]
ENSG00000067141	NEO1	Brain_Frontal_Cortex_BA9	8.58773	1.45002	8.87013e-18	0.00676911	0.0635529	0.0102714	-2147483648	7	62	62	NEO1	15	73051710	73305206	1	protein_coding	neogenin 1 [Source:HGNC Symbol;Acc:HGNC:7754]
ENSG00000205363	INSYN1	Esophagus_Mucosa	-8.44205	-1.08841	3.11818e-17	0.035049	0.242029	2.94751e-20	-2147483648	6	36	36	INSYN1	15	73735431	73752747	-1	protein_coding	chromosome 15 open reading frame 59 [Source:HGNC Symbol;Acc:HGNC:33753]
ENSG00000137868	STRA6	Esophagus_Muscularis	8.05245	2.49336	8.11504e-16	0.00248295	0.0224192	0.012084	-2147483648	3	12	12	STRA6	15	74179466	74212267	-1	protein_coding	stimulated by retinoic acid 6 [Source:HGNC Symbol;Acc:HGNC:30650]
ENSG00000067221	STOML1	Minor_Salivary_Gland	7.94968	8.01756	1.87e-15	0.0002555	0.143645	0.000761955	-2147483648	1	5	5	STOML1	15	73978923	73994622	-1	protein_coding	stomatin like 1 [Source:HGNC Symbol;Acc:HGNC:14560]
ENSG00000138623	SEMA7A	Vagina	7.37734	0.756513	1.61485e-13	0.0138323	0.0832601	0.0082508	-2147483648	4	7	7	SEMA7A	15	74409289	74434467	-1	protein_coding	semaphorin 7A (John Milton Hagen blood group) [Source:HGNC Symbol;Acc:HGNC:10741]
ENSG00000067221	STOML1	Skin_Not_Sun_Exposed_Suprapubic	7.12075	0.704775	1.07342e-12	0.0231828	0.0879782	3.38038e-07	-2147483648	1	14	14	STOML1	15	73978923	73994622	-1	protein_coding	stomatin like 1 [Source:HGNC Symbol;Acc:HGNC:14560]
ENSG00000067221	STOML1	Brain_Cerebellum	7.04194	0.492208	1.89579e-12	0.0409204	0.158353	1.50281e-06	-2147483648	5	41	41	STOML1	15	73978923	73994622	-1	protein_coding	stomatin like 1 [Source:HGNC Symbol;Acc:HGNC:14560]
ENSG00000129009	ISLR	Brain_Cerebellum	6.90066	0.964964	5.17609e-12	0.014165	0.0388537	0.0255503	-2147483648	8	38	38	ISLR	15	74173671	74176872	1	protein_coding	immunoglobulin superfamily containing leucine rich repeat [Source:HGNC Symbol;Acc:HGNC:6133]
ENSG00000140465	CYP1A1	Colon_Sigmoid	6.79984	1.40451	1.04736e-11	0.00192893	0.0329351	0.0159178	-2147483648	2	11	11	CYP1A1	15	74719542	74725610	-1	protein_coding	cytochrome P450 family 1 subfamily A member 1 [Source:HGNC Symbol;Acc:HGNC:2595]
ENSG00000179335	CLK3	Skin_Not_Sun_Exposed_Suprapubic	-6.55037	-0.882952	5.73952e-11	0.00826382	0.0501447	0.000173038	-2147483648	5	30	30	CLK3	15	74598500	74645414	1	protein_coding	CDC like kinase 3 [Source:HGNC Symbol;Acc:HGNC:2071]
ENSG00000205363	INSYN1	Artery_Tibial	6.51544	0.856762	7.24774e-11	0.0100942	0.0896221	1.1261e-08	-2147483648	4	17	17	INSYN1	15	73735431	73752747	-1	protein_coding	chromosome 15 open reading frame 59 [Source:HGNC Symbol;Acc:HGNC:33753]
ENSG00000067221	STOML1	Artery_Aorta	6.43496	0.621397	1.23509e-10	0.0219703	0.209732	1.44071e-13	-2147483648	6	26	26	STOML1	15	73978923	73994622	-1	protein_coding	stomatin like 1 [Source:HGNC Symbol;Acc:HGNC:14560]
ENSG00000140465	CYP1A1	Cells_Transformed_fibroblasts	-6.36582	-6.97562	1.94252e-10	0.000242784	0.0623577	5.62125e-05	-2147483648	2	44	44	CYP1A1	15	74719542	74725610	-1	protein_coding	cytochrome P450 family 1 subfamily A member 1 [Source:HGNC Symbol;Acc:HGNC:2595]
ENSG00000067221	STOML1	Pancreas	6.28014	1.17922	3.38264e-10	0.00657251	0.0251001	0.0400304	-2147483648	3	5	5	STOML1	15	73978923	73994622	-1	protein_coding	stomatin like 1 [Source:HGNC Symbol;Acc:HGNC:14560]
ENSG00000067221	STOML1	Small_Intestine_Terminal_Ileum	6.20904	0.459904	5.33094e-10	0.0444383	0.254261	2.97221e-08	-2147483648	4	15	15	STOML1	15	73978923	73994622	-1	protein_coding	stomatin like 1 [Source:HGNC Symbol;Acc:HGNC:14560]
ENSG00000140464	PML	Cells_Transformed_fibroblasts	-6.19925	-1.28402	5.67324e-10	0.00293742	0.0954221	4.64982e-07	-2147483648	6	50	50	PML	15	73994673	74047812	1	protein_coding	promyelocytic leukemia [Source:HGNC Symbol;Acc:HGNC:9113]
ENSG00000178741	COX5A	Brain_Substantia_nigra	6.18297	0.477055	6.2907e-10	0.073077	0.0891818	0.0162839	-2147483648	18	111	111	COX5A	15	74919791	74938168	-1	protein_coding	cytochrome c oxidase subunit 5A [Source:HGNC Symbol;Acc:HGNC:2267]
ENSG00000103653	CSK	Stomach	6.1549	10.9916	7.51258e-10	7.30677e-05	0.0289956	0.0182477	-2147483648	2	8	8	CSK	15	74782057	74803198	1	protein_coding	CSK, non-receptor tyrosine kinase [Source:HGNC Symbol;Acc:HGNC:2444]
ENSG00000178718	RPP25	Artery_Coronary	5.97587	0.348694	2.2887e-09	0.0792921	0.274633	1.98593e-10	-2147483648	7	58	58	RPP25	15	74954416	74957464	-1	protein_coding	ribonuclease P and MRP subunit p25 [Source:HGNC Symbol;Acc:HGNC:30361]
ENSG00000103855	CD276	Liver	5.89027	0.816645	3.85558e-09	0.0109166	0.335222	4.2995e-13	-2147483648	3	22	22	CD276	15	73683966	73714518	1	protein_coding	CD276 molecule [Source:HGNC Symbol;Acc:HGNC:19137]
ENSG00000067221	STOML1	Vagina	5.74116	0.686983	9.40315e-09	0.0134916	0.151577	0.000265089	-2147483648	5	26	26	STOML1	15	73978923	73994622	-1	protein_coding	stomatin like 1 [Source:HGNC Symbol;Acc:HGNC:14560]
ENSG00000138629	UBL7	Colon_Transverse	-5.35857	-1.14	8.38839e-08	0.00391435	0.0240212	0.0278136	-2147483648	3	19	19	UBL7	15	74445977	74461182	-1	protein_coding	ubiquitin like 7 [Source:HGNC Symbol;Acc:HGNC:28221]
ENSG00000103855	CD276	Heart_Atrial_Appendage	5.19995	3.21632	1.99344e-07	0.000573794	0.102027	1.01316e-06	-2147483648	4	24	24	CD276	15	73683966	73714518	1	protein_coding	CD276 molecule [Source:HGNC Symbol;Acc:HGNC:19137]
ENSG00000067221	STOML1	Lung	5.17697	0.397712	2.25524e-07	0.0371634	0.180109	1.13175e-16	-2147483648	3	6	6	STOML1	15	73978923	73994622	-1	protein_coding	stomatin like 1 [Source:HGNC Symbol;Acc:HGNC:14560]

## Sheet: Suppl Table 3 multitissue
gene	symbol	tissue	pvalue	n	n_indep	p_i_best	t_i_best	p_i_worst	t_i_worst	eigen_max	eigen_min	eigen_min_kept	z_min	z_max	z_mean	z_sd	tmi	status	symbol	chr	start	end	strand	biotype	description
ENSG00000138629	UBL7	multitissue	0	8	6	8.92751e-132	Esophagus_Muscularis	0.971148	Heart_Left_Ventricle	4.9913	0.0806841	0.229976	-5.35857	24.4266	3.35195	9.07179	6	-4	UBL7	15	74445977	74461182	-1	protein_coding	ubiquitin like 7 [Source:HGNC Symbol;Acc:HGNC:28221]
ENSG00000129038	LOXL1	multitissue	7.51108e-142	9	8	6.07272e-127	Artery_Aorta	0.665072	Nerve_Tibial	3.67757	0.0407852	0.242145	-23.9675	8.65835	-11.4002	11.0949	8	0	LOXL1	15	73925989	73952137	1	protein_coding	lysyl oxidase like 1 [Source:HGNC Symbol;Acc:HGNC:6665]
ENSG00000156642	NPTN	multitissue	2.61219e-105	4	4	1.17969e-96	Whole_Blood	0.737322	Esophagus_Mucosa	1.49314	0.644162	0.644162	-20.8623	1.22504	-5.1249	10.5392	4	0	NPTN	15	73560014	73634134	-1	protein_coding	neuroplastin [Source:HGNC Symbol;Acc:HGNC:17867]
ENSG00000140505	CYP1A2	multitissue	5.07831e-94	2	2	2.55476e-82	Adipose_Visceral_Omentum	0.0179886	Skin_Sun_Exposed_Lower_leg	1.26622	0.73378	0.73378	-2.36585	19.2192	8.42669	15.263	2	0	CYP1A2	15	74748844	74756202	1	protein_coding	cytochrome P450 family 1 subfamily A member 2 [Source:HGNC Symbol;Acc:HGNC:2596]
ENSG00000213578	CPLX3	multitissue	1.51477e-56	4	4	3.36337e-58	Colon_Sigmoid	0.910411	Esophagus_Mucosa	1.24055	0.731944	0.731944	0.11252	16.0829	5.04236	7.41328	4	0	CPLX3	15	74826547	74831802	1	protein_coding	complexin 3 [Source:HGNC Symbol;Acc:HGNC:27652]
ENSG00000129009	ISLR	multitissue	2.18106e-64	8	7	1.19229e-57	Brain_Anterior_cingulate_cortex_BA24	0.709398	Brain_Nucleus_accumbens_basal_ganglia	4.02239	0.115553	0.214452	-1.88442	16.0043	3.42505	5.64309	7	0	ISLR	15	74173671	74176872	1	protein_coding	immunoglobulin superfamily containing leucine rich repeat [Source:HGNC Symbol;Acc:HGNC:6133]
ENSG00000179361	ARID3B	multitissue	2.31427e-168	11	8	6.22276e-57	Testis	0.727648	Nerve_Tibial	5.67609	0.052484	0.329448	-9.88953	15.9011	0.507702	6.28413	8	0	ARID3B	15	74541177	74598131	1	protein_coding	AT-rich interaction domain 3B [Source:HGNC Symbol;Acc:HGNC:14350]
ENSG00000178802	MPI	multitissue	9.04337e-41	28	3	1.14461e-56	Heart_Left_Ventricle	0.971796	Brain_Cortex	21.8705	0.000131706	0.928347	-2.26865	15.8629	0.818207	3.64941	3	0	MPI	15	74890005	74902219	1	protein_coding	mannose phosphate isomerase [Source:HGNC Symbol;Acc:HGNC:7216]
ENSG00000205363	INSYN1	multitissue	2.99405e-128	12	9	2.00358e-56	Heart_Atrial_Appendage	0.384397	Skin_Not_Sun_Exposed_Suprapubic	4.62604	0.0707457	0.251197	-15.8277	6.51544	-1.94857	5.67313	9	0	INSYN1	15	73735431	73752747	-1	protein_coding	chromosome 15 open reading frame 59 [Source:HGNC Symbol;Acc:HGNC:33753]
ENSG00000167178	ISLR2	multitissue	4.19946e-57	11	5	1.49851e-53	Artery_Aorta	0.96071	Skin_Sun_Exposed_Lower_leg	7.32893	0.0268301	0.410225	-1.47451	15.4057	3.45696	4.37757	5	0	ISLR2	15	74100311	74138540	1	protein_coding	immunoglobulin superfamily containing leucine rich repeat 2 [Source:HGNC Symbol;Acc:HGNC:29286]
ENSG00000067221	STOML1	multitissue	1.57911e-61	34	4	3.04143e-53	Cells_Transformed_fibroblasts	1	Adipose_Visceral_Omentum	24.4591	0.00122469	0.866552	-13.7876	15.3599	3.53578	5.55507	4	0	STOML1	15	73978923	73994622	-1	protein_coding	stomatin like 1 [Source:HGNC Symbol;Acc:HGNC:14560]
ENSG00000140465	CYP1A1	multitissue	6.70022e-44	12	10	1.80684e-33	Adipose_Visceral_Omentum	1	Colon_Transverse	5.54267	0.11944	0.213809	-6.36582	12.0558	2.43967	4.68774	10	0	CYP1A1	15	74719542	74725610	-1	protein_coding	cytochrome P450 family 1 subfamily A member 1 [Source:HGNC Symbol;Acc:HGNC:2595]
ENSG00000167139	TBC1D21	multitissue	7.60324e-30	1	1	7.60324e-30	Testis	7.60324e-30	Testis	1	1	1	11.3478	11.3478	11.3478		1	0	TBC1D21	15	73873608	73889214	1	protein_coding	TBC1 domain family member 21 [Source:HGNC Symbol;Acc:HGNC:28536]
ENSG00000138623	SEMA7A	multitissue	1.80503e-30	6	6	2.28536e-28	Spleen	0.413768	Nerve_Tibial	1.61107	0.521134	0.521134	-11.0463	7.37734	0.148712	6.02863	6	0	SEMA7A	15	74409289	74434467	-1	protein_coding	semaphorin 7A (John Milton Hagen blood group) [Source:HGNC Symbol;Acc:HGNC:10741]
ENSG00000103653	CSK	multitissue	4.3804e-50	8	5	7.78702e-26	Skin_Sun_Exposed_Lower_leg	0.958761	Adipose_Subcutaneous	5.1555	0.0319297	0.176944	-1.09382	10.5098	1.95499	4.15649	5	0	CSK	15	74782057	74803198	1	protein_coding	CSK, non-receptor tyrosine kinase [Source:HGNC Symbol;Acc:HGNC:2444]
ENSG00000140506	LMAN1L	multitissue	8.35237e-26	2	2	2.18407e-24	Colon_Transverse	0.0028489	Esophagus_Mucosa	1.04174	0.958263	0.958263	-10.1906	2.98359	-3.60351	9.31556	2	0	LMAN1L	15	74812716	74825758	1	protein_coding	lectin, mannose binding 1 like [Source:HGNC Symbol;Acc:HGNC:6632]
ENSG00000103855	CD276	multitissue	3.38194e-81	7	7	1.24556e-23	Brain_Frontal_Cortex_BA9	0.0584469	Brain_Cerebellar_Hemisphere	2.62972	0.232068	0.232068	-3.83433	10.02	4.09608	5.337	7	0	CD276	15	73683966	73714518	1	protein_coding	CD276 molecule [Source:HGNC Symbol;Acc:HGNC:19137]
ENSG00000137868	STRA6	multitissue	3.32476e-30	4	4	1.55903e-22	Brain_Cortex	0.858986	Brain_Anterior_cingulate_cortex_BA24	1.38696	0.559302	0.559302	0.177665	9.76707	4.9463	4.67627	4	0	STRA6	15	74179466	74212267	-1	protein_coding	stimulated by retinoic acid 6 [Source:HGNC Symbol;Acc:HGNC:30650]
ENSG00000067141	NEO1	multitissue	1.52074e-24	6	5	8.87013e-18	Brain_Frontal_Cortex_BA9	0.10228	Nerve_Tibial	2.83795	0.0635557	0.50219	-3.96964	8.58773	-0.515838	4.53771	5	0	NEO1	15	73051710	73305206	1	protein_coding	neogenin 1 [Source:HGNC Symbol;Acc:HGNC:7754]
ENSG00000179335	CLK3	multitissue	2.0092e-10	3	3	5.73952e-11	Skin_Not_Sun_Exposed_Suprapubic	0.932565	Brain_Substantia_nigra	1.19513	0.805101	0.805101	-6.55037	1.85345	-1.59385	4.4005	3	0	CLK3	15	74598500	74645414	1	protein_coding	CDC like kinase 3 [Source:HGNC Symbol;Acc:HGNC:2071]
ENSG00000140464	PML	multitissue	4.1929e-09	2	2	5.67324e-10	Cells_Transformed_fibroblasts	0.579068	Cells_EBV-transformed_lymphocytes	1.02724	0.972763	0.972763	-6.19925	-0.554747	-3.377	3.99127	2	0	PML	15	73994673	74047812	1	protein_coding	promyelocytic leukemia [Source:HGNC Symbol;Acc:HGNC:9113]
ENSG00000178741	COX5A	multitissue	7.00708e-11	3	3	6.2907e-10	Brain_Substantia_nigra	0.0510141	Colon_Sigmoid	1.44912	0.656957	0.656957	-3.59965	6.18297	0.210652	5.23743	3	0	COX5A	15	74919791	74938168	-1	protein_coding	cytochrome c oxidase subunit 5A [Source:HGNC Symbol;Acc:HGNC:2267]
ENSG00000178718	RPP25	multitissue	4.57225e-15	21	6	2.2887e-09	Artery_Coronary	0.762969	Pancreas	15.3345	0.00325843	0.512981	-3.59965	5.97587	0.810409	1.86988	6	0	RPP25	15	74954416	74957464	-1	protein_coding	ribonuclease P and MRP subunit p25 [Source:HGNC Symbol;Acc:HGNC:30361]
ENSG00000204314	PRRT1	multitissue	9.09524e-07	13	8	5.39129e-07	Colon_Transverse	1	Cells_Transformed_fibroblasts	7.41525	0.0561294	0.309339	-5.01184	1.62373	-1.38706	1.80703	8	0	PRRT1	6	32148359	32154373	-1	protein_coding	proline rich transmembrane protein 1 [Source:HGNC Symbol;Acc:HGNC:13943]
ENSG00000140459	CYP11A1	multitissue	1.36208e-16	11	6	1.52616e-06	Ovary	1	Esophagus_Muscularis	7.21756	0.00386823	0.248588	-4.29528	4.80778	0.322465	2.9054	6	0	CYP11A1	15	74337759	74367740	-1	protein_coding	cytochrome P450 family 11 subfamily A member 1 [Source:HGNC Symbol;Acc:HGNC:2590]
ENSG00000159322	ADPGK	multitissue	7.31794e-07	10	7	2.78591e-06	Stomach	0.906445	Esophagus_Mucosa	6.1222	0.0788375	0.253924	-2.01186	4.686	0.290981	1.9622	7	0	ADPGK	15	72751369	72785846	-1	protein_coding	ADP dependent glucokinase [Source:HGNC Symbol;Acc:HGNC:25250]
ENSG00000213614	HEXA	multitissue	1.02943e-06	13	7	4.30477e-06	Esophagus_Muscularis	0.750287	Nerve_Tibial	8.5988	0.0509462	0.374821	-4.5961	1.54622	-1.09071	1.87711	7	0	HEXA	15	72340919	72376476	-1	protein_coding	hexosaminidase subunit alpha [Source:HGNC Symbol;Acc:HGNC:4878]
ENSG00000107959	PITRM1	multitissue	8.44908e-12	39	6	4.61192e-06	Brain_Hypothalamus	0.922468	Thyroid	21.3218	0.00501865	0.863301	-4.58171	1.76995	-2.56345	1.76226	6	0	PITRM1	10	3137728	3172841	-1	protein_coding	pitrilysin metallopeptidase 1 [Source:HGNC Symbol;Acc:HGNC:17663]
ENSG00000133067	LGR6	multitissue	2.20084e-06	8	6	1.05646e-05	Artery_Aorta	0.980818	Brain_Hypothalamus	4.5202	0.0649756	0.232579	-1.68343	4.40528	0.221928	1.95597	6	0	LGR6	1	202193901	202319781	1	protein_coding	leucine rich repeat containing G protein-coupled receptor 6 [Source:HGNC Symbol;Acc:HGNC:19719]
ENSG00000184647	PRSS55	multitissue	4.18378e-13	7	3	2.01879e-05	Brain_Cortex	0.91965	Brain_Hypothalamus	6.01653	0.0116506	0.322284	-4.2628	2.41693	-0.179102	2.31077	3	0	PRSS55	8	10525546	10554166	1	protein_coding	protease, serine 55 [Source:HGNC Symbol;Acc:HGNC:30824]
ENSG00000160014	CALM3	multitissue	2.60044e-07	10	9	2.9796e-05	Thyroid	0.98233	Colon_Transverse	5.06134	0.129885	0.274431	-0.794993	4.17502	1.12262	1.47947	9	0	CALM3	19	46601074	46610793	1	protein_coding	calmodulin 3 [Source:HGNC Symbol;Acc:HGNC:1449]
ENSG00000137817	PARP6	multitissue	1.82344e-06	10	9	3.71216e-05	Cells_EBV-transformed_lymphocytes	0.88239	Adrenal_Gland	4.71705	0.0891371	0.224597	-4.1247	1.769	-1.22678	1.53564	9	0	PARP6	15	72241181	72272999	-1	protein_coding	poly(ADP-ribose) polymerase family member 6 [Source:HGNC Symbol;Acc:HGNC:26921]
ENSG00000140497	SCAMP2	multitissue	1.65387e-10	14	9	7.38818e-05	Brain_Cerebellum	0.980285	Esophagus_Muscularis	6.30723	0.0480769	0.26471	-2.49224	3.96343	0.373534	1.4868	9	0	SCAMP2	15	74843730	74873365	-1	protein_coding	secretory carrier membrane protein 2 [Source:HGNC Symbol;Acc:HGNC:10564]
ENSG00000107736	CDH23	multitissue	1.85685e-07	21	16	7.57023e-05	Lung	0.956429	Esophagus_Muscularis	7.46472	0.0112587	0.316464	-3.95761	1.64719	-0.880229	1.779	16	0	CDH23	10	71396934	71815947	1	protein_coding	cadherin related 23 [Source:HGNC Symbol;Acc:HGNC:13733]
ENSG00000117118	SDHB	multitissue	8.06975e-08	8	6	8.12987e-05	Heart_Left_Ventricle	0.99272	Adrenal_Gland	4.06864	0.0767631	0.222356	-1.25105	3.94054	0.817338	1.62981	6	0	SDHB	1	17018722	17054170	-1	protein_coding	succinate dehydrogenase complex iron sulfur subunit B [Source:HGNC Symbol;Acc:HGNC:10681]

## Sheet: Suppl Table 4 singletissue_euro
gene	gene_name	beta	pvalue	tissue
ENSG00000129038.11	LOXL1	-3.02527	5.89533e-86	Pituitary
ENSG00000129009.8	ISLR	22.3824	6.60229e-49	Brain_Anterior_cingulate_cortex_BA24
ENSG00000140497.12	SCAMP2	1.85531	3.16355e-25	Adipose_Subcutaneous
ENSG00000129038.11	LOXL1	-2.91266	4.7179e-24	Cells_Transformed_fibroblasts
ENSG00000067221.9	STOML1	1.91256	2.02099e-18	Muscle_Skeletal
ENSG00000178802.13	MPI	1.24978	7.11289e-17	Heart_Left_Ventricle
ENSG00000129038.11	LOXL1	-3.65513	2.84581e-16	Brain_Hippocampus
ENSG00000205363.4	INSYN1	-1.25713	4.20499e-16	Heart_Atrial_Appendage
ENSG00000067221.9	STOML1	0.909875	1.36188e-14	Whole_Blood
ENSG00000067221.9	STOML1	0.921654	3.98119e-13	Heart_Left_Ventricle
ENSG00000067221.9	STOML1	0.590724	1.47946e-11	Brain_Cerebellum
ENSG00000067221.9	STOML1	0.912928	3.59451e-11	Brain_Cerebellar_Hemisphere
ENSG00000067221.9	STOML1	1.77194	3.99096e-11	Cells_Transformed_fibroblasts
ENSG00000067221.9	STOML1	1.0192	4.85284e-11	Skin_Sun_Exposed_Lower_leg
ENSG00000205363.4	INSYN1	-0.73837	8.87327e-11	Esophagus_Mucosa
ENSG00000140465.9	CYP1A1	-0.949904	9.11776e-11	Esophagus_Muscularis
ENSG00000067221.9	STOML1	0.929155	2.68709e-10	Skin_Not_Sun_Exposed_Suprapubic
ENSG00000067221.9	STOML1	0.852611	3.72161e-10	Heart_Atrial_Appendage
ENSG00000140506.12	LMAN1L	-1.39763	5.60944e-10	Colon_Transverse
ENSG00000129038.11	LOXL1	-3.5775	8.75076e-10	Lung
ENSG00000067221.9	STOML1	1.01182	2.0301e-09	Stomach
ENSG00000138623.5	SEMA7A	3.04827	2.78247e-09	Pancreas
ENSG00000067221.9	STOML1	0.759591	5.53836e-09	Colon_Transverse
ENSG00000067221.9	STOML1	0.600316	6.27294e-09	Small_Intestine_Terminal_Ileum
ENSG00000178802.13	MPI	0.485845	6.45978e-09	Testis
ENSG00000067221.9	STOML1	0.651175	6.60148e-09	Lung
ENSG00000067221.9	STOML1	0.523968	1.36424e-08	Artery_Aorta
ENSG00000138629.11	UBL7	4.67193	2.27341e-08	Esophagus_Muscularis
ENSG00000129009.8	ISLR	0.791321	3.65416e-08	Brain_Cerebellum
ENSG00000067221.9	STOML1	1.02201	4.4362e-08	Minor_Salivary_Gland
ENSG00000067221.9	STOML1	1.05096	4.80872e-08	Brain_Cortex
ENSG00000067221.9	STOML1	0.652452	7.61946e-08	Esophagus_Mucosa
ENSG00000067221.9	STOML1	0.782019	9.18486e-08	Adipose_Visceral_Omentum
ENSG00000140465.9	CYP1A1	2.32038	2.51066e-07	Skin_Sun_Exposed_Lower_leg
ENSG00000067221.9	STOML1	0.705126	3.22026e-07	Uterus
ENSG00000067221.9	STOML1	0.64466	3.26025e-07	Adipose_Subcutaneous
ENSG00000067221.9	STOML1	1.81164	3.94643e-07	Pancreas
ENSG00000067221.9	STOML1	0.648866	4.01534e-07	Thyroid
ENSG00000067221.9	STOML1	2.18246	5.265e-07	Brain_Spinal_cord_cervical_c-1

## Sheet: Suppl Table 5 multitissue_euro
gene	gene_name	pvalue	n	n_indep	p_i_best	t_i_best	p_i_worst	t_i_worst	eigen_max	eigen_min	eigen_min_kept	z_min	z_max	z_mean	z_sd	tmi	status
ENSG00000129038.11	LOXL1	9.21219e-86	9	8	5.89533e-86	Pituitary	0.984516	Nerve_Tibial	3.67757	0.0407852	0.242145	-19.649	4.79851	-4.61505	7.31285	8	0
ENSG00000129009.8	ISLR	7.80877e-51	8	7	6.60229e-49	Brain_Anterior_cingulate_cortex_BA24	0.611657	Skin_Not_Sun_Exposed_Suprapubic	4.02239	0.115553	0.214452	-4.07452	14.6984	1.25143	6.08675	7	0
ENSG00000140497.12	SCAMP2	1.56685e-28	14	9	3.16355e-25	Adipose_Subcutaneous	0.635491	Esophagus_Muscularis	6.30723	0.0480769	0.26471	-1.45307	10.3768	1.71077	2.82286	9	0
ENSG00000067221.9	STOML1	1.78973e-09	36	4	2.02099e-18	Muscle_Skeletal	0.946983	Brain_Nucleus_accumbens_basal_ganglia	26.0981	9.54348e-05	0.87247	0.0664954	8.75611	4.8474	2.09336	4	0
ENSG00000178802.13	MPI	1.56237e-25	28	3	7.11289e-17	Heart_Left_Ventricle	0.8578	Breast_Mammary_Tissue	21.8705	0.000131706	0.928347	-3.64898	8.34514	1.29168	2.1126	3	0
ENSG00000205363.4	INSYN1	2.77504e-23	14	11	4.20499e-16	Heart_Atrial_Appendage	0.739889	Artery_Aorta	4.84566	0.0691689	0.206284	-8.13251	3.13931	-2.87258	2.65316	11	0
ENSG00000140465.9	CYP1A1	9.7248e-17	15	12	9.11776e-11	Esophagus_Muscularis	0.917026	Brain_Cerebellar_Hemisphere	5.72248	0.0857965	0.203584	-6.4809	5.1569	-0.151861	2.57098	12	0
ENSG00000140506.12	LMAN1L	1.62934e-09	2	2	5.60944e-10	Colon_Transverse	0.0933617	Esophagus_Mucosa	1.04174	0.958263	0.958263	-6.20103	-1.67793	-3.93948	3.19832	2	0
ENSG00000138623.5	SEMA7A	2.96834e-10	6	6	2.78247e-09	Pancreas	0.670505	Brain_Cerebellum	1.61107	0.521134	0.521134	-1.60558	5.94394	1.74181	2.67023	6	0
ENSG00000166446.10	CDYL2	3.78765e-06	12	11	1.72e-06	Skin_Sun_Exposed_Lower_leg	0.691568	Skin_Not_Sun_Exposed_Suprapubic	4.56969	0.094906	0.173254	-1.90636	4.78381	0.870489	2.18845	11	0
ENSG00000103855.13	CD276	5.62887e-17	8	8	3.13989e-06	Brain_Frontal_Cortex_BA9	0.829898	Heart_Atrial_Appendage	3.34165	0.212335	0.212335	-4.31926	4.66145	0.392603	2.8145	8	0
ENSG00000140474.8	ULK3	2.63013e-10	19	4	2.01163e-05	Skin_Not_Sun_Exposed_Suprapubic	0.985269	Heart_Left_Ventricle	14.3437	0.00544279	0.484627	-4.2636	4.0385	0.0694903	1.55895	4	0
ENSG00000137868.14	STRA6	1.56537e-08	4	4	8.9568e-05	Brain_Anterior_cingulate_cortex_BA24	0.0126274	Esophagus_Muscularis	1.38696	0.559302	0.559302	-3.91724	3.31749	-0.435294	3.87429	4	0

## Sheet: Suppl Table 6 global replicates
gene	gene_name	pvalue_multitissue	n	n_indep	pvalue_best single tissue	best_effect_size	tissue_best	best_Euro_pvalue	best_Euro_tissues
ENSG00000129038	LOXL1	7.51108e-142	9	8	6.07272e-127	-21.7524	Artery_Aorta	5.89533e-86	Pituitary
ENSG00000129009	ISLR	2.18106e-64	8	7	1.19229e-57	100.082	Brain_Anterior_cingulate_cortex_BA24	6.60229e-49
ENSG00000067221	STOML1	1.57911e-61	34	4	3.04143e-53	7.7827	Cells_Transformed_fibroblasts	2.02099e-18	Muscle_Skeletal
ENSG00000178802	MPI	9.04337e-41	28	3	1.14461e-56	3.43509	Heart_Left_Ventricle	7.11289e-17	Brain_Hippocampus
ENSG00000205363	INSYN1	2.99405e-128	12	9	2.00358e-56	-68.9118	Heart_Atrial_Appendage	4.20499e-16
ENSG00000140465	CYP1A1	6.70022e-44	12	10	1.80684e-33	3.28546	Adipose_Visceral_Omentum	9.11776e-11	Esophagus_Muscularis
ENSG00000140506	LMAN1L	8.35237e-26	2	2	2.18407e-24	-3.16857	Colon_Transverse	5.60944e-10
ENSG00000138623	SEMA7A	1.80503e-30	6	6	2.28536e-28	-1.79473	Spleen	2.78247e-09	pancreas
ENSG00000138629	UBL7	0	8	6	8.92751e-132	87.862	Esophagus_Muscularis	2.27341e-08
ENSG00000103855	CD276	3.38194e-81	7	7	1.24556e-23	3.04137	Brain_Frontal_Cortex_BA9	3.13989e-06
ENSG00000103653	CSK	4.3804e-50	8	5	7.78702e-26	1.23594	Skin_Sun_Exposed_Lower_leg	7.933e-05	Brain_Cortex
ENSG00000137868	STRA6	3.32476e-30	4	4	1.55903e-22	0.723011	Brain_Cortex	8.9568e-05	Brain_Anterior_cingulate_cortex_BA24
ENSG00000167178	ISLR2	4.19946e-57	11	5	1.49851e-53	30.3327	Artery_Aorta	0.000341391	Pancreas
ENSG00000179361	ARID3B	2.31427e-168	11	8	6.22276e-57	6.78384	Testis	0.00081919
ENSG00000156642	NPTN	2.61219e-105	4	4	1.17969e-96	-5.41674	Whole_Blood	0.00120702
ENSG00000178741	COX5A	7.00708e-11	3	3	6.2907e-10	0.477055	Brain_Substantia_nigra	0.00257836
ENSG00000178718	RPP25	4.57225e-15	21	6	2.2887e-09	0.348694	Artery_Coronary	0.013006	Heart_Left_Ventricle
ENSG00000140505	CYP1A2	5.07831e-94	2	2	2.55476e-82	5.20555	Adipose_Visceral_Omentum	0.016926	Skin_Sun_Exposed_Lower_leg
ENSG00000140464	PML	4.1929e-09	2	2	5.67324e-10	-1.28402	Cells_Transformed_fibroblasts	0.0198181
ENSG00000067141	NEO1	1.52074e-24	6	5	8.87013e-18	1.45002	Brain_Frontal_Cortex_BA9	0.0276585	Nerve_Tibial
ENSG00000213578	CPLX3	1.51477e-56	4	4	3.36337e-58	2.02031	Colon_Sigmoid	0.042899	Testis
ENSG00000167139	TBC1D21	7.60324e-30	1	1	7.60324e-30	1.18851	Testis	NSN
ENSG00000179335	CLK3	2.0092e-10	3	3	5.73952e-11	-0.882952	Skin_Not_Sun_Exposed_Suprapubic	NSN
ENSG00000140459	CYP11A1	1.36208e-16	11	6	1.52616e-06	0.136015	Ovary	0.000407531	Cells_EBV-transformed_lymphocytes
ENSG00000184647	PRSS55	4.18378e-13	7	3	2.01879e-05	-1.72726	Brain_Cortex	NSN
ENSG00000107959	PITRM1	8.44908e-12	39	6	4.61192e-06	-0.404556	Brain_Hypothalamus	0.0401412	Artery_Coronary
ENSG00000140497	SCAMP2	1.65387e-10	14	9	7.38818e-05	0.545534	Brain_Cerebellum	3.16355e-25	Adipose_Subcutaneous
ENSG00000117118	SDHB	8.06975e-08	8	6	8.12987e-05	1.55909	Heart_Left_Ventricle	NSN
ENSG00000107736	CDH23	1.85685e-07	21	16	7.57023e-05	-0.464551	Lung	NSN
ENSG00000160014	CALM3	2.60044e-07	10	9	2.9796e-05	3.78533	Thyroid	NSN
ENSG00000159322	ADPGK	7.31794e-07	10	7	2.78591e-06	3.16296	Stomach	NSN
ENSG00000204314	PRRT1	9.09524e-07	13	8	5.39129e-07	-0.604365	Colon_Transverse	NSN
ENSG00000213614	HEXA	1.02943e-06	13	7	4.30477e-06	-1.51989	Esophagus_Muscularis	0.00432497	Muscle_Skeletal
ENSG00000137817	PARP6	1.82344e-06	10	9	3.71216e-05	-4.31717	Cells_EBV-transformed_lymphocytes	0.0120188	Artery_Tibial
ENSG00000133067	LGR6	2.20084e-06	8	6	1.05646e-05	5.05224	Artery_Aorta	NSN
ENSG00000166446.10	CDYL2	0.262797	9	9	NSN	-0.198385	Adipose_Visceral_Omentum	1.72e-06	Skin_Sun_Exposed_Lower_leg
ENSG00000140474.8	ULK3	0.490521	19	4	0.000955114	0.217113	Whole_Blood	2.01163e-05	Skin_Not_Sun_Exposed_Suprapubic
Legend
NSN	Not significant at nominal p value (0.05)
